# Supplementary material for: Structure of the intergenic spacers in chicken ribosomal DNA
Source: Genet Sel Evol. 2019 Oct 26;51:59. doi: 10.1186/s12711-019-0501-7 (PMC6815422; doi:10.1186/s12711-019-0501-7)
Supplement: Supplementary file 7 — Additional file 7. Svetlana (SV) repeat alignment. The numbers following the respective repeat names indicate the repeat ordinal position in the IGS; the numbers following after a space—the IGS ordinal position in WAG137G4_utg0 contig. I, II, and III—rDNA unit number in the contig. [file 12711_2019_501_MOESM7_ESM.fas]

>SV_1_I
CTCCCTAGGCGGGTCCGGGGGTAGACCTGT--CGGCC-GGCC------GGCCCGGCCCAGCACGCCCCCCC-GCCGGCAAGTGGCTGCGGTGCCGAGGTGGCGGGTAGACCTGGCGGCCGG--CAGTACGAACCCCCCCCCCCCCCCCCCCCCCCCCC-ACCCCG-----
>SV_1_II
CTCCCTAGGCGGGTCCGGGGGTAGACCTGT--CGGCC-GGCC------GGCCCGGCCCAGCACGCCCCCCCCGTCGGTAAGTGGCTGCGGTGCCGAGGTGGCGGGTAGACCTGGCGGCCGG--CAGTACGAACCCCCCCCCCCCCCCCCCCCCCCCCCCACCCCG-----
>SV_1_III
CTCCCTAGGCGGGTCCGGGGGTAGACCTGT--CGGCC-GGCC------GGCCCGGCCCAGCACGCCCCCCCCGTCGGTAAGTGGCTGCGGTGCCGAGGTGGCGGGTAGACCTGGCGGCCGG--CAGTACGAACCCCCCCCCCCCCCCCCCCCCCACCCCG----------
>SV_2_I
CCGTGTGCGTGTGCGCGTGAGTAGGCCCGGCCCGGCCCGGCCCGGCCCGGCCCGGCCCAGCACG-CCCCCCCGTCGGTAAGTGGCTGCGGTGCCGAGGCAGTGGGTAGACCTGGCGGCCGG--CTTTACGACCACCACCCCCCCC-TCGCCA------------------
>SV_3_I
CCGTGTGTGTGCGCGCGTGAGTAGGCCCGGCCCGGCCCGGCCCAGCACGCCCCC-----------CCCCCCCGTCGGGAAGTGGCTGCGGTGCCGAGGCAGTGGGTAGACCTGGCGGCCGG--CTTTACGACCACCACCCCCCCC-TCGCCG------------------
>SV_4_I
CCGTGTGCGTGTGCGCGTGAGTAGGCCCGGCCCGGCCCGGCCCGGCCCGGCCCGGCCCAGCACG-CCCCCCCGTCGGTAAGTGGCTGCGGTGCCGAGGCAGTGGGTAGACCTGGCGGCCGG--CTTTACGACCACCACCCCCCCCCTCGCCA------------------
>SV_5_I
CCGTGTGTGTGCGCGCGTGAGTAGGCCCGGCCCGGCCCGGCCCAGCACGCCCC------------CCCCCCCGTCGGGAAGTGGCTGCGGTGCCGAGGCAGTGGGTAGACCTGGCGGCCGG--CTTTACGACCACCACCCCCCCC-TCGCCG------------------
>SV_6_I
CCGTGTGCGTGCGCGCGTGAGTAGGCCCGGCCCGGCCCAGCCCAGCACGCCCCCC----------CCCCTCTGTCGGGAAGTGGCTGCAGTGCCGAGGTGGCGGGTAGACCTGGCAGACGGAGCTTCAACACCAACCCCCCCCCCCCCAGCACCCCGCCCTGGCAACC--
>SV_2_II
CCGTGTGTGTGCGCGCGTGAGTAGGCCCGGCCCGGCCCGGCCCAGCACGCCCCC-----------CCCCCCCGTCGGGAAGTGGCTGCGGTGCCGAGGCAGTGGGTAGACCTGGCGGCCGG--CTTTACGACCACCACCCCCCCCCTCGCCG------------------
>SV_3_II
CCGTGTGCGTGCGCGCGTGAGTAGGCCCGGCCCGGCCCAGCCCAGCACGCCCCCC----------CCCCTCTGTCGGGAAGTGGCTGCAGTGCCGAGGTGGCGGGTAGACCTGGCAGACGGAGCTTCAACACCAACCCCCCCCCCCCCAGCACCCCGCCCTGGCAACC--
>SV_2_III
CCGTGTGCGTGTGCGCGTGAGTAGGCCCGGCCCGGCCCGGCCCGGCCCGGCCCGGCCCAGCACG-CCCCCCCGTCGGTAAGTGGCTGCGGTGCCGAGGCAGTGGGTAGACCTGGCGGCCGG--CTTTACGACCACCACCCCCCCC-TCGCCA------------------
>SV_3_III
CCGTGTGTGTGCGCGCGTGAGTAGGCCCGGCCCGGCCCGGCCCAGCACGCCCCC-----------CCCCCCCGTCGGGAAGTGGCTGCGGTGCCGAGGCAGTGGGTAGACCTGGCGGCCGG--CTTTACGACCACCACCCCCCCCCTCGCCG------------------
>SV_4_III
CCGTGTGCGTGCGCGCGTGAGTAGGCCCGGCCCGGCCCAGCCCAGCACGCCCCCC----------CCC-TCTGTCGGGAAGTGGCTGCAGTGCCGAGGTGGCGGGTAGACCTGGCAGACGGAGCTTCAACACCAACCCCCCCCCCCCCAGCACCCCGCCCTGGCAACC--
