# Supplementary material for: Structure of the intergenic spacers in chicken ribosomal DNA
Source: Genet Sel Evol. 2019 Oct 26;51:59. doi: 10.1186/s12711-019-0501-7 (PMC6815422; doi:10.1186/s12711-019-0501-7)
Supplement: Supplementary file 8 — Additional file 8. Alsu (AL) repeat alignment. The numbers following the respective repeat names indicate the repeat ordinal position in the IGS; the numbers following after a space—the IGS ordinal position in WAG137G4_utg0 contig. I, II, and III—rDNA unit number in the contig. [file 12711_2019_501_MOESM8_ESM.fas]

>AL_1_I
----TTTTTTTATTTTTGAGGGTTTTTTT--CCTTCCTGTTTTTTTTTTTTAATTTTCTTTAAATTGTTTTTTT-CCTTTTCTTTTATTTAATTTTTT-CTTTTTTTCTTCATTTTTTAATTAATTTTTTTT-----AGTTAGTATTTTAAGAATTCCTTTTTT-GTCCCTATTTTCAATTTTTA--TTTTTTTTCTTGGATTCGTCAGTCGATTTATTTTTTATT-TTTATTTTTTTTTTT-ACATTTTCGGGGTTTTGATTTAAAAAAAAAAAATTA-TTTTTTTTTTTATTCATTCGTTCGTGCATTTCTTT
>AL_2_I
---TTTTTGTTCTTATTTTTGACTTTTTT---AAAAAAAAAA---AAATTAAATTGACTTTAA-TTTTTTTTTAAATTGCCTTTTCCTTTTTTTTTTT-AATTTTTTTTTCATTTTTTAATTAATTTTTTTTTTTT-AGTTAGTATTTTAAGAATTCCTTTTTT-GTCCCTATTTTCAATTTTTA--ATTTTTTTCTTGGATTCGTCAGTCGATTTATTTTTTATTATTTTTATATTTTTTTTACATTTTCGGTTTTTTATTTTTTTTTAATTTTTTTAATTTTTTTTTT-ATTCATTCGTTCGTGCATTTCTTT
>AL_3_I
TTTTTGTTCTTATTTTTGACTTTTTTTTTTTCTTCCTTCCTGTTTTTTTTTTATTTTTTTTAAATTGATTTTTTTCCTTTT---TTAAAAATTTTTTT-CTTTTTTTTTTCATTTTTTAATTAATTTTTTTT-----AGTTAATATTTTAAGAATTCCTTTTTT-GTCCCTACTTTTTATTTTTAATTTTTTTTTATTGGATTCGTCAGTCGATTTATTTTTTATT-TTTATTTTTTTTTTTTACATTTTCGGGGTTTTGATTTAAAAAAAAAAAATTA-TTTTTTTTTTTATTCATTCGTTCGTGCATTTCTTT
>AL_4_I
---TTTTTGTTCTTATTTTTGACTTTTT----AAAAAAAAAA---AAATTAAATTGACTTTAA-TTTTTTTTTAAATTGCCTTTTCCTTTTTTTTTTTTAATTTTTTTTTCATTTTTTAATTAATTTTTTTTTTTTTAGTTAGTATTTTAAGAATTCCTTTTTT-GTCCCTATTTTCAATTTTTA--ATTTTTTTCTTGGATTCGTCAGTCGATTTATTTTTTATTATTTTTATATTTTTTTTACATTTTCGGTTTTTTATTTTTTTTTAATTTTTTTAATTTTTTTTTTTATTCATTCGTTCGTGCATTTCTTT
>AL_5_I
---TTTTTGTTCTTATTTTTGACTTCTTT---TTAAATTTTTTTTAAATTGACTTTTTTTTAAATTTTTTTTTAAATTGCCTTTTTCTTTTTTTTTT--AATTTTTTTTTCATTTTTTAATTAATTATTTTTTTTT-AGTTAATATTTTAAGAATTCCTTTTTTTGTCCCTATTTTCAATTTTTA--ATTTTTTTTATTCATTCGTTCGTGCATTTCTTT-----------------------------------------------------------------------------------------------
>AL_1_II
---TTTTTGTTATTTTTGAGGGTTTTTTT--CCTTCCTGTTTTTTTTTTTTAATTTTCTTTAAATTGTTTTTTTTCCTTTTCTTTTATTTAATTTTTT-CTTTTTTTCTTCATTTTTTAATTAATTTTTTTTT----AGTTAGTATTTTAAGAATTCCTTTTTT-GTCCCTATTTTCAATTTTTA--TTTTTTTTCTTGGATTCGTCAGTCGATTTATTTTTTATT-TTTATTTTTTTTTTT-ACATTTTCGGGG-----ATTTAAAAAAAAAATTT-----TTTTTTTTTATTCATTCGTTCGTGCATTTCTTT
>AL_2_II
---TTTTTGTTCTTATTTTTGACTTCTTT---TTAAATTTTTTTTAAATTGACTTTTTTTTAAATTTTTTTTTAAATTGCCTTTTTCTTTTTTTTTT--AATTTTTTTTTCATTTTTTAATTAATTATTTTTTTTT-AGTTAATATTTTAAGAATTCCTTTTTTTGTCCCTATTTTCAATTTTTA--ATTTTTTTTATTCATTCGTTCGTGCATTTCTTT-----------------------------------------------------------------------------------------------
>AL_1_III
---TTTTTGTTATTTTTGAGGGTTTTTTT--CCTTCCTGTTTTTTTTTTTTAATTTTCTTTAAATTGTTTTTTTTCCTTTTCTTTTATTTAATTTTTT-CTTTTTTTCTTCATTTTTTAATTAATTTTTTTTT----AGTTAGTATTTTAAGAATTCCTTTTTT-GTCCCTATTTTCAATTTTTA--TTTTTTTTCTTGGATTCGTCAGTCGATTTATTTTTTATT-TTTATTTTTTTTTTTTACATTTTCGGGGTTTTGATTTAAAAAAAAAAATTA---TTTTTTTTTTATTCATTCGTTCGTGCATTTCTTT
>AL_2_III
---TTTTTGTTCTTATTTTTGACTTTTT----AAAAAAAAAA---AAATTAAATTGACTTTAA-TTTTTTTTTAAATTGCCTTTTCCTTTTTTTTTTT-AATTTTTTTTTCATTTTTTAATTAATTTTTTTTTTTT-AGTTAGTATTTTAAGAATTCCTTTTTT-GTCCCTATTTTCAATTTTTA--ATTTTTTTCTTGGATTCGTCAGTCGATTTATTTTTTATTATTTTTATATTTTTTTTACATTTTCGGTTTTTTATTTTTTTTTAATTTTTTTAATTTTTTTTTTTATTCATTCGTTCGTGCATTTCTTT
>AL_3_III
---TTTTTGTTCTTATTTTTGACTTCTTT---TTAAATTTTTTTTAAATTGACTTTTTTTTAAATTTTTTTTTAAATTGCCTTTTTCTTTTTTTTTT--AATTTTTTTTTCATTTTTTAATTAATTATTTTTTTTT-AGTTAATATTTTAAGAATTCCTTTTTTTGTCCCTATTTTCAATTTTTA--ATTTTTTTTATTCATTCGTTCGTGCATTTCTTT-----------------------------------------------------------------------------------------------
