# Supplementary material for: Structure of the intergenic spacers in chicken ribosomal DNA
Source: Genet Sel Evol. 2019 Oct 26;51:59. doi: 10.1186/s12711-019-0501-7 (PMC6815422; doi:10.1186/s12711-019-0501-7)
Supplement: Supplementary file 9 — Additional file 9. Elena (EL) repeat alignment. The numbers following the respective repeat names indicate the repeat ordinal position in the IGS; the numbers following after a space (I, II, III)—the IGS ordinal position in WAG137G4_utg0 contig. [file 12711_2019_501_MOESM9_ESM.fas]

>EL2F_1_I
GACTTGGTCG-CTCCGCGGCGGCGGCTGGAGGCCTCTGCGGGAGCCGCTCCCGGTCGCCGGACCGGACGGCCCGGCCGCTCCGTGCACGCACAG
>EL2F_1_II
GACTTGGTCG-CTCCGCGGCGGCGGCTGGAGGCCTCTGCGGGAGCCGCTCCCGGTCGCCGGACCGGTCGGCCCGGCCGCTCCGTGCACGCACAG
>EL2F_1_III
GACTTGGTCG-CTCCGCGGCGGCGGCTGGAGGCCTCTGCGGGAGCCGCTCCCGGTCGCCGGACCGGTCGGCCCGGCCGCTCCGTGCACGCACAG
>EL2F_2_I
GACTCGGTCT-CACTGCAGCCGCGGCTGGAGGCCTCTGCAGGACCGGCTCGGGCTCTCCGGAACGGTCGGCCCGGCCCCTGCGTGCCCAAAAAG
>EL2F_2_II
GACTCGGTCT-CACTGCAGCCGCGGCTGGAGGCCTCTGCAGGACCGGCTCGGGCTCTCCGGAACGGTCGGCCCGGCCCCTGCGTGCCCAAAAAG
>EL2F_2_III
GACTCGGTCT-CACTGCAGCCGCGGCTGGAGGCCTCTGCAGGACCGGCTCGGGCTCTCCGGAACGGTCGGCCCGGCCCCTGCGTGCCCAAAAAG
>EL2F_3_I
GACTCGGTCA-CACAGCAGCAGTGGCTGGAGGCCTCTGCAGGACCGGCTCGGGCCCTCCGGAACGGTCGGCCCGGCCCCTGAGTGCCCCAAAAG
>EL2F_3_II
GACTCGGTCA-CACAGCAGCAGTGGCTGGAGGCCTCTGCAGGACCGGCTCGGGCCCTCCGGAACGGTCGGCCCGGCCCCTGAGTGCCCCAAAAG
>EL2F_3_III
GACTCGGTCA-CACAGCAGCAGTGGCTGGAGGCCTCTGCAGGACCGGCTCGGGCCCTCCGGAACGGTCGGCCCGGCCCCTGAGTGCCCCAAAAG
>EL3B_13_I
CACTTGGTCA-CACTAAAGCCGCAGCTGGAGGCCTCTGCAGGACCGGCTCGGGCTTGCCAGACCGGTCGGCCCAGCCCCTGCGTGCCCC-ACAG
>EL3B_65_I
CACTTGGTCA-CACTAAAGCCGCAGCTGGAGGCCTCTGCAGGACCGGCTCGGGCTTGCCAGACCGGTCGGCCCAGCCCCTGCGTGCCCC-ACAG
>EL3B_81_I
CACTTGGTCA-CACTAAAGCCGCAGCTGGAGGCCTCTGCAGGACCGGCTCGGGCTTGCCAGACCGGTCGGCCCAGCCCCTGCGTGCCCC-ACAG
>EL3B_93_I
CACTTGGTCA-CACTAAAGCCGCAGCTGGAGGCCTCTGCAGGACCGGCTCGGGCTTGCCAGACCGGTCGGCCCAGCCCCTGCGTGCCCC-ACAG
>EL3B_97_I
CACTTGGTCA-CACTAAAGCCGCAGCTGGAGGCCTCTGCAGGACCGGCTCGGGCTTGCCAGACCGGTCGGCCCAGCCCCTGCGTGCCCC-ACAG
>EL3B_106_I
CACTTGGTCA-CACTAAAGCCGCAGCTGGAGGCCTCTGCAGGACCGGCTCGGGCTTGCCAGACCGGTCGGCCCAGCCCCTGCGTGCCCC-ACAG
>EL3B_126_I
CACTTGGTCA-CACTAAAGCCGCAGCTGGAGGCCTCTGCAGGACCGGCTCGGGCTTGCCAGACCGGTCGGCCCAGCCCCTGCGTGCCCC-ACAG
>EL3B_130_I
CACTTGGTCA-CACTAAAGCCGCAGCTGGAGGCCTCTGCAGGACCGGCTCGGGCTTGCCAGACCGGTCGGCCCAGCCCCTGCGTGCCCC-ACAG
>EL3B_142_I
CACTTGGTCA-CACTAAAGCCGCAGCTGGAGGCCTCTGCAGGACCGGCTCGGGCTTGCCAGACCGGTCGGCCCAGCCCCTGCGTGCCCC-ACAG
>EL3B_146_I
CACTTGGTCA-CACTAAAGCCGCAGCTGGAGGCCTCTGCAGGACCGGCTCGGGCTTGCCAGACCGGTCGGCCCAGCCCCTGCGTGCCCC-ACAG
>EL3B_13_II
CACTTGGTCA-CACTAAAGCCGCAGCTGGAGGCCTCTGCAGGACCGGCTCGGGCTTGCCAGACCGGTCGGCCCAGCCCCTGCGTGCCCC-ACAG
>EL3B_66_II
CACTTGGTCA-CACTAAAGCCGCAGCTGGAGGCCTCTGCAGGACCGGCTCGGGCTTGCCAGACCGGTCGGCCCAGCCCCTGCGTGCCCC-ACAG
>EL3B_82_II
CACTTGGTCA-CACTAAAGCCGCAGCTGGAGGCCTCTGCAGGACCGGCTCGGGCTTGCCAGACCGGTCGGCCCAGCCCCTGCGTGCCCC-ACAG
>EL3B_91_II
CACTTGGTCA-CACTAAAGCCGCAGCTGGAGGCCTCTGCAGGACCGGCTCGGGCTTGCCAGACCGGTCGGCCCAGCCCCTGCGTGCCCC-ACAG
>EL3B_13_III
CACTTGGTCA-CACTAAAGCCGCAGCTGGAGGCCTCTGCAGGACCGGCTCGGGCTTGCCAGACCGGTCGGCCCAGCCCCTGCGTGCCCC-ACAG
>EL3B_66_III
CACTTGGTCA-CACTAAAGCCGCAGCTGGAGGCCTCTGCAGGACCGGCTCGGGCTTGCCAGACCGGTCGGCCCAGCCCCTGCGTGCCCC-ACAG
>EL3B_78_III
CACTTGGTCA-CACTAAAGCCGCAGCTGGAGGCCTCTGCAGGACCGGCTCGGGCTTGCCAGACCGGTCGGCCCAGCCCCTGCGTGCCCC-ACAG
>EL3B_87_III
CACTTGGTCA-CACTAAAGCCGCAGCTGGAGGCCTCTGCAGGACCGGCTCGGGCTTGCCAGACCGGTCGGCCCAGCCCCTGCGTGCCCC-ACAG
>EL3B_28_I
CACTCGGTCA-CACTAAAGCCGCAGCTGGAGGCCTCTGCAGGACCGGCTCGGGCTTGCCAGACCGGTCGGCCCAGCCCCTGCGTGCCCC-ACAG
>EL3B_28_II
CACTCGGTCA-CACTAAAGCCGCAGCTGGAGGCCTCTGCAGGACCGGCTCGGGCTTGCCAGACCGGTCGGCCCAGCCCCTGCGTGCCCC-ACAG
>EL3B_28_III
CACTCGGTCA-CACTAAAGCCGCAGCTGGAGGCCTCTGCAGGACCGGCTCGGGCTTGCCAGACCGGTCGGCCCAGCCCCTGCGTGCCCC-ACAG
>EL3B_53_I
CACTTGGTCA-CACTAAAGCCGCAGCTGGAGGCCTCTGCAGGACCGGCTCGGGCTTGCCAGACCGGTCAGCCCAGCCCCTGCGTGCCCC-ACAG
>EL3B_54_II
CACTTGGTCA-CACTAAAGCCGCAGCTGGAGGCCTCTGCAGGACCGGCTCGGGCTTGCCAGACCGGTCAGCCCAGCCCCTGCGTGCCCC-ACAG
>EL3B_54_III
CACTTGGTCA-CACTAAAGCCGCAGCTGGAGGCCTCTGCAGGACCGGCTCGGGCTTGCCAGACCGGTCAGCCCAGCCCCTGCGTGCCCC-ACAG
>EL3B_40_I
CACTTGGTCA-CACTAAAGCCGCAGCTGGAGGCCTGTGCAGGACCGGCTCGGGCTTGCCAGACCGGTCGGCCCAGCCCCTGCGTGCCCC-ACAG
>EL3B_40_II
CACTTGGTCA-CACTAAAGCCGCAGCTGGAGGCCTGTGCAGGACCGGCTCGGGCTTGCCAGACCGGTCGGCCCAGCCCCTGCGTGCCCC-ACAG
>EL3B_40_III
CACTTGGTCA-CACTAAAGCCGCAGCTGGAGGCCTGTGCAGGACCGGCTCGGGCTTGCCAGACCGGTCGGCCCAGCCCCTGCGTGCCCC-ACAG
>EL3D_25_I
CACTTGGTCA-CACTAAAGCCGCAGCTGGAGGCCCCTGCAGGACCGGCTCGGGCTTGCCAGACCGGTCGGCCCTGCCCCTGTGTGCCCCAACAG
>EL3D_25_II
CACTTGGTCA-CACTAAAGCCGCAGCTGGAGGCCCCTGCAGGACCGGCTCGGGCTTGCCAGACCGGTCGGCCCTGCCCCTGTGTGCCCCAACAG
>EL3D_25_III
CACTTGGTCA-CACTAAAGCCGCAGCTGGAGGCCCCTGCAGGACCGGCTCGGGCTTGCCAGACCGGTCGGCCCTGCCCCTGTGTGCCCCAACAG
>EL3D_95_II
CACTTGGTCA-CACTAAAGCCTCAGCTGGAGGCCTCTGCAAGACCGTCTCGGGCTTGCCAGACCGGTCGGCCCGGCCCCTGTGTGCCCCAGCAG
>EL3D_91_III
CACTTGGTCA-CACTAAAGCCTCAGCTGGAGGCCTCTGCAAGACCGTCTCGGGCTTGCCAGACCGGTCGGCCCGGCCCCTGTGTGCCCCAGCAG
>EL3C_8_I
CACTCGGTCA-CACTAAAGCCGCAGCTGGAGGCCTCTGCAGGACCGGCTCCGGCTCTCCGGAACGGTCAGCCCGGCCCCTGCGTGCCCAAACAG
>EL3C_8_II
CACTCGGTCA-CACTAAAGCCGCAGCTGGAGGCCTCTGCAGGACCGGCTCCGGCTCTCCGGAACGGTCAGCCCGGCCCCTGCGTGCCCAAACAG
>EL3C_8_III
CACTCGGTCA-CACTAAAGCCGCAGCTGGAGGCCTCTGCAGGACCGGCTCCGGCTCTCCGGAACGGTCAGCCCGGCCCCTGCGTGCCCAAACAG
>EL3C_17_I
CACTTGCTCA-CACTAAAGCCGCAGCTGGAGGCCTCTGCAGGACCGGCTCGGGCTCTCCGGAACGGTCAGCCCGGCCCCTGCGTGCCCAAACAG
>EL3C_73_I
CACTTGCTCA-CACTAAAGCCGCAGCTGGAGGCCTCTGCAGGACCGGCTCGGGCTCTCCGGAACGGTCAGCCCGGCCCCTGCGTGCCCAAACAG
>EL3C_110_I
CACTTGCTCA-CACTAAAGCCGCAGCTGGAGGCCTCTGCAGGACCGGCTCGGGCTCTCCGGAACGGTCAGCCCGGCCCCTGCGTGCCCAAACAG
>EL3C_17_II
CACTTGCTCA-CACTAAAGCCGCAGCTGGAGGCCTCTGCAGGACCGGCTCGGGCTCTCCGGAACGGTCAGCCCGGCCCCTGCGTGCCCAAACAG
>EL3C_74_II
CACTTGCTCA-CACTAAAGCCGCAGCTGGAGGCCTCTGCAGGACCGGCTCGGGCTCTCCGGAACGGTCAGCCCGGCCCCTGCGTGCCCAAACAG
>EL3C_17_III
CACTTGCTCA-CACTAAAGCCGCAGCTGGAGGCCTCTGCAGGACCGGCTCGGGCTCTCCGGAACGGTCAGCCCGGCCCCTGCGTGCCCAAACAG
>EL3C_32_I
CACTTGGTCA-CACTAAAGCCGCAGCTGGAGGCCTCTGCAGGACCGGCTCGGGCTCTCCGGAACAGTCAGCCCGGCCCCTGCGTGCCCAAACAG
>EL3C_32_II
CACTTGGTCA-CACTAAAGCCGCAGCTGGAGGCCTCTGCAGGACCGGCTCGGGCTCTCCGGAACAGTCAGCCCGGCCCCTGCGTGCCCAAACAG
>EL3C_32_III
CACTTGGTCA-CACTAAAGCCGCAGCTGGAGGCCTCTGCAGGACCGGCTCGGGCTCTCCGGAACAGTCAGCCCGGCCCCTGCGTGCCCAAACAG
>EL3C_85_I
CACTTGGTCA-CACTAAAGCCGCAGCTGGAGGCCTCTGCAGGACCGGCTCGGGCTCTCCGGAACGGTCAGCCCGGCCCCTGCGTGCCCAAACAG
>EL3C_21_I
CACTCGGTCA-CACTAAAGCCGCAGCTGGCGCCCTCTGCAGGACCGGCTCGGGCTCTCCGGAACGGTCAGCCCGGCCCCTGCGTGCCCAAACAG
>EL3C_21_III
CACTCGGTCA-CACTAAAGCCGCAGCTGGCGCCCTCTGCAGGACCGGCTCGGGCTCTCCGGAACGGTCAGCCCGGCCCCTGCGTGCCCAAACAG
>EL3C_77_I
CACTCGGTCA-CACTAAAGCCGCAGCTGGCGCCCTCTGCAGGACCGGCTCGGGCTCTCCGGAGCGGTCAGCCCGGCCCCTGCGTGCCCAAACAG
>EL3C_78_II
CACTCGGTCA-CACTAAAGCCGCAGCTGGCGCCCTCTGCAGGACCGGCTCGGGCTCTCCGGAGCGGTCAGCCCGGCCCCTGCGTGCCCAAACAG
>EL3C_21_II
CACTCGGTCA-CACTAAAGCTGCAGCTGGCGCCCTCTGCAGGACCGGCTCGGGCTCTCCGGAACGGTCAGCCCGGCCCCTGCGTGCCCAAACAG
>EL3C_74_III
CACTTGCTCA-CACTAAAGCCGCAGCTGGCGCCCTCTGCAGGACCGGCTCGGGCTCTCCGGAGCGGTCAGCCCGGCCCCTGCGTGCCCAAACAG
>EL3B_36_I
CACTTGGTCA-CACTAAAGCCGCAGCTGGAGGCCTCTGCAGGACCGGCTCGGGCTCTCCGGAACTGTCGGCCCGGCCCCTGTGTGCCCA-ACAG
>EL3B_36_II
CACTTGGTCA-CACTAAAGCCGCAGCTGGAGGCCTCTGCAGGACCGGCTCGGGCTCTCCGGAACTGTCGGCCCGGCCCCTGTGTGCCCA-ACAG
>EL3B_36_III
CACTTGGTCA-CACTAAAGCCGCAGCTGGAGGCCTCTGCAGGACCGGCTCGGGCTCTCCGGAACTGTCGGCCCGGCCCCTGTGTGCCCA-ACAG
>EL3B_57_I
CACTTGGTCA-CACTAAAGCCGCAGCTGGAGGCCTCTGCAGGACCGGCTCGGGCTCTCCGGAACTGTCGGCCCGGCCCCTGTGTGCCCC-ACAG
>EL3B_69_I
CACTTGGTCA-CACTAAAGCCGCAGCTGGAGGCCTCTGCAGGACCGGCTCGGGCTCTCCGGAACTGTCGGCCCGGCCCCTGTGTGCCCC-ACAG
>EL3B_114_I
CACTTGGTCA-CACTAAAGCCGCAGCTGGAGGCCTCTGCAGGACCGGCTCGGGCTCTCCGGAACTGTCGGCCCGGCCCCTGTGTGCCCC-ACAG
>EL3B_118_I
CACTTGGTCA-CACTAAAGCCGCAGCTGGAGGCCTCTGCAGGACCGGCTCGGGCTCTCCGGAACTGTCGGCCCGGCCCCTGTGTGCCCC-ACAG
>EL3B_122_I
CACTTGGTCA-CACTAAAGCCGCAGCTGGAGGCCTCTGCAGGACCGGCTCGGGCTCTCCGGAACTGTCGGCCCGGCCCCTGTGTGCCCC-ACAG
>EL3B_134_I
CACTTGGTCA-CACTAAAGCCGCAGCTGGAGGCCTCTGCAGGACCGGCTCGGGCTCTCCGGAACTGTCGGCCCGGCCCCTGTGTGCCCC-ACAG
>EL3B_138_I
CACTTGGTCA-CACTAAAGCCGCAGCTGGAGGCCTCTGCAGGACCGGCTCGGGCTCTCCGGAACTGTCGGCCCGGCCCCTGTGTGCCCC-ACAG
>EL3B_58_II
CACTTGGTCA-CACTAAAGCCGCAGCTGGAGGCCTCTGCAGGACCGGCTCGGGCTCTCCGGAACTGTCGGCCCGGCCCCTGTGTGCCCC-ACAG
>EL3B_70_II
CACTTGGTCA-CACTAAAGCCGCAGCTGGAGGCCTCTGCAGGACCGGCTCGGGCTCTCCGGAACTGTCGGCCCGGCCCCTGTGTGCCCC-ACAG
>EL3B_58_III
CACTTGGTCA-CACTAAAGCCGCAGCTGGAGGCCTCTGCAGGACCGGCTCGGGCTCTCCGGAACTGTCGGCCCGGCCCCTGTGTGCCCC-ACAG
>EL3B_70_III
CACTTGGTCA-CACTAAAGCCGCAGCTGGAGGCCTCTGCAGGACCGGCTCGGGCTCTCCGGAACTGTCGGCCCGGCCCCTGTGTGCCCC-ACAG
>EL3B_61_I
CACTTGGTCA-CACTAAAGCCGCAGCTGGAGGCCTCTACAGGACCGGCTCGGGCTCTCCGGAACTGTCGGCCCGGCCCCTGTGTGCCCC-ACAG
>EL3B_62_II
CACTTGGTCA-CACTAAAGCCGCAGCTGGAGGCCTCTACAGGACCGGCTCGGGCTCTCCGGAACTGTCGGCCCGGCCCCTGTGTGCCCC-ACAG
>EL3B_62_III
CACTTGGTCA-CACTAAAGCCGCAGCTGGAGGCCTCTACAGGACCGGCTCGGGCTCTCCGGAACTGTCGGCCCGGCCCCTGTGTGCCCC-ACAG
>EL3B_89_I
CACTTGGTCA-CACTAAAGCCGCAGCTGGAGGCCTCTACAGGACCGGCTCGGGCTCTCCGGAACTGTCGGCCCGGCCCCTGCGTGCCCC-ACAG
>EL3B_86_II
CACTTGGTCA-CACTAAAGCCGCAGCTGGAGGCCTCTGCAGGACCGGCTCGGGCTCTCCGGAACTGTCGGCCCGGTCCCTGTGTGCCCC-ACAG
>EL3B_82_III
CACTTGGTCA-CACTAAAGCCGCAGCTGGAGGCCTCTGCAGGACCGGCTCGGGCTCTCCGGAACTGTCGGCCCGGTCCCTGTGTGCCCC-ACAG
>EL3B_48_I
CACTTGGTCA-CACTAAAGCCGCAGCTGGAGGCCTCTGCAGGACCGGCTCGGGCTCTCCGGAACTGTCGGCACGGCCCCTGTGTGCCCC-ACAG
>EL3B_49_II
CACTTGGTCA-CACTAAAGCCGCAGCTGGAGGCCTCTGCAGGACCGGCTCGGGCTCTCCGGAACTGTCGGCACGGCCCCTGTGTGCCCC-ACAG
>EL3B_49_III
CACTTGGTCA-CACTAAAGCCGCAGCTGGAGGCCTCTGCAGGACCGGCTCGGGCTCTCCGGAACTGTCGGCACGGCCCCTGTGTGCCCC-ACAG
>EL3B_101_I
CACTTGGTCA-CACTAAAGCCGCAGCTGGAGGCCTCTGCAGGACCGGCTCGGGCTCTCCGGAACTGTCGGCCCGGCCCCTGTGAGCCCC-ACAG
>EL3B_44_I
CACTTGGTCA-CACTAAAGCCGCAGCTGGAGGCCTCTGCAGGACCGGCTCGGGCCCTCCGGAATGGTCGGCCTGGCCCTTGTGTGCCCC-ACAG
>EL3B_44_II
CACTTGGTCA-CACTAAAGCCGCAGCTGGAGGCCTCTGCAGGACCGGCTCGGGCCCTCCGGAATGGTCGGCCTGGCCCTTGTGTGCCCC-ACAG
>EL3B_44_III
CACTTGGTCA-CACTAAAGCCGCAGCTGGAGGCCTCTGCAGGACCGGATCGGGCCCTCCGGAATGGTCGGCCTGGCCCTTGTGTGCCCC-ACAG
>EL3D_152_I
CGCTCTGTCA-CACTAAAGCCGCAGCTGGAGGCCTCTGCAAGACCGGCTCGGGCTTGCCAGACCGGTCAGCCTGGCCTTTGCGAGCCCCAACAG
>EL3D_101_II
CGCTCTGTCA-CACTAAAGCCGCAGCTGGAGGCCTCTGCAAGACCGGCTCGGGCTTGCCAGACCGGTCAGCCCGGCCTTTGCGTGCCCCAACAG
>EL3D_97_III
CGCTCTGTCA-CACTAAAGCCGCAGCTGGAGGCCTCTGCAAGACCGGCTCGGGCTTGCCAGACCGGTCAGCCCGGCCTTTGCGTGCCCCAACAG
>EL2A_10_I
GACTCGGTTT-CATTGCAGGTGCGGCTGCAGGCCTCTGCAGGACTGGCTCGGGCCCTCCGGAACGGTCAGCCCGGCACCTGCGTGCCCCCACCT
>EL2A_10_II
GACTCGGTTT-CATTGCAGGTGCGGCTGCAGGCCTCTGCAGGACTGGCTCGGGCCCTCCGGAACGGTCAGCCCGGCACCTGCGTGCCCCCACCT
>EL2A_10_III
GACTCGGTTT-CATTGCAGGTGCGGCTGCAGGCCTCTGCAGGACTGGCTCGGGCCCTCCGGAACGGTCAGCCCGGCACCTGCGTGCCCCCACCT
>EL2A_14_I
GACTCGGTCT-CACTGCAGGTGCGGCTGCAGGCCTCTGCAGGACCGGCTCGGGCTCTCCGGAACGGTCAGCCCGGCCCCTGCGTGCCCCCACCC
>EL2A_54_I
GACTCGGTCT-CACTGCAGGTGCGGCTGCAGGCCTCTGCAGGACCGGCTCGGGCTCTCCGGAACGGTCAGCCCGGCCCCTGCGTGCCCCCACCC
>EL2A_14_II
GACTCGGTCT-CACTGCAGGTGCGGCTGCAGGCCTCTGCAGGACCGGCTCGGGCTCTCCGGAACGGTCAGCCCGGCCCCTGCGTGCCCCCACCC
>EL2A_55_II
GACTCGGTCT-CACTGCAGGTGCGGCTGCAGGCCTCTGCAGGACCGGCTCGGGCTCTCCGGAACGGTCAGCCCGGCCCCTGCGTGCCCCCACCC
>EL2A_14_III
GACTCGGTCT-CACTGCAGGTGCGGCTGCAGGCCTCTGCAGGACCGGCTCGGGCTCTCCGGAACGGTCAGCCCGGCCCCTGCGTGCCCCCACCC
>EL2A_55_III
GACTCGGTCT-CACTGCAGGTGCGGCTGCAGGCCTCTGCAGGACCGGCTCGGGCTCTCCGGAACGGTCAGCCCGGCCCCTGCGTGCCCCCACCC
>EL2A_29_I
GACTCGGTTT-CATTGCAGGTGCGGCTGCAGGCCTCTGCAGGACCGGCTCGGGCTCTCCGGAACGGTCAGCCCGGCCCCTGCGTGCCCCCACCC
>EL2A_127_I
GACTCGGTTT-CATTGCAGGTGCGGCTGCAGGCCTCTGCAGGACCGGCTCGGGCTCTCCGGAACGGTCAGCCCGGCCCCTGCGTGCCCCCACCC
>EL2A_131_I
GACTCGGTTT-CATTGCAGGTGCGGCTGCAGGCCTCTGCAGGACCGGCTCGGGCTCTCCGGAACGGTCAGCCCGGCCCCTGCGTGCCCCCACCC
>EL2A_143_I
GACTCGGTTT-CATTGCAGGTGCGGCTGCAGGCCTCTGCAGGACCGGCTCGGGCTCTCCGGAACGGTCAGCCCGGCCCCTGCGTGCCCCCACCC
>EL2A_147_I
GACTCGGTTT-CATTGCAGGTGCGGCTGCAGGCCTCTGCAGGACCGGCTCGGGCTCTCCGGAACGGTCAGCCCGGCCCCTGCGTGCCCCCACCC
>EL2A_29_II
GACTCGGTTT-CATTGCAGGTGCGGCTGCAGGCCTCTGCAGGACCGGCTCGGGCTCTCCGGAACGGTCAGCCCGGCCCCTGCGTGCCCCCACCC
>EL2A_92_II
GACTCGGTTT-CATTGCAGGTGCGGCTGCAGGCCTCTGCAGGACCGGCTCGGGCTCTCCGGAACGGTCAGCCCGGCCCCTGCGTGCCCCCACCC
>EL2A_29_III
GACTCGGTTT-CATTGCAGGTGCGGCTGCAGGCCTCTGCAGGACCGGCTCGGGCTCTCCGGAACGGTCAGCCCGGCCCCTGCGTGCCCCCACCC
>EL2A_88_III
GACTCGGTTT-CATTGCAGGTGCGGCTGCAGGCCTCTGCAGGACCGGCTCGGGCTCTCCGGAACGGTCAGCCCGGCCCCTGCGTGCCCCCACCC
>EL2A_66_I
GACTCGGTTT-CATTGCAGGTGCGGCTGCAGGCCTCTGCAGGACCGGCTCGGGCTCTCCGGAACGGTCAGCCCAGCCCCTGCGTGCCCCCACCC
>EL2A_82_I
GACTCGGTTT-CATTGCAGGTGCGGCTGCAGGCCTCTGCAGGACCGGCTCGGGCTCTCCGGAACGGTCAGCCCAGCCCCTGCGTGCCCCCACCC
>EL2A_98_I
GACTCGGTTT-CATTGCAGGTGCGGCTGCAGGCCTCTGCAGGACCGGCTCGGGCTCTCCGGAACGGTCAGCCCAGCCCCTGCGTGCCCCCACCC
>EL2A_67_II
GACTCGGTTT-CATTGCAGGTGCGGCTGCAGGCCTCTGCAGGACCGGCTCGGGCTCTCCGGAACGGTCAGCCCAGCCCCTGCGTGCCCCCACCC
>EL2A_83_II
GACTCGGTTT-CATTGCAGGTGCGGCTGCAGGCCTCTGCAGGACCGGCTCGGGCTCTCCGGAACGGTCAGCCCAGCCCCTGCGTGCCCCCACCC
>EL2A_67_III
GACTCGGTTT-CATTGCAGGTGCGGCTGCAGGCCTCTGCAGGACCGGCTCGGGCTCTCCGGAACGGTCAGCCCAGCCCCTGCGTGCCCCCACCC
>EL2A_79_III
GACTCGGTTT-CATTGCAGGTGCGGCTGCAGGCCTCTGCAGGACCGGCTCGGGCTCTCCGGAACGGTCAGCCCAGCCCCTGCGTGCCCCCACCC
>EL2A_94_I
GACTCGATTT-CATTGCAGGTGCGGCTGCAGGCCTCTGCAGGACCGGCTCGGGCTCTCCGGAACGGTCAGCCCGGCCCCTGCGTGCCCCCACCC
>EL2A_107_I
GACTCGGTTT-CATTGCAGGTGCGGCTGGAGGCCTCTGCAGGACCGGCTCGGGCTCTCCGGAACGGTCAGCCCGGCCCCTGCGTGCCCCCACCC
>EL2A_41_I
GACTCGGTTT-CATTGCAGGTGCGGCTGCAGGCCTCTGCAGGACCGGCTCGGGCTCTCCGGAACGGTCAGCCCAGCCCCTGCGTGCTTCCACCC
>EL2A_41_II
GACTCGGTTT-CATTGCAGGTGCGGCTGCAGGCCTCTGCAGGACCGGCTCGGGCTCTCCGGAACGGTCAGCCCAGCCCCTGCGTGCTTCCACCC
>EL2A_41_III
GACTCGGTTT-CATTGCAGGTGCGGCTGCAGGCCTCTGCAGGACCGGCTCGGGCTCTCCGGAACGGTCAGCCCAGCCCCTGCGTGCTTCCACCC
>EL2A_19_I
GACTCGGTTT-CATTGCAGGTGCGGCTGCAGGCCTCTGCAGGACTGGCTCGGGCCCTCCGGAACGGTCAGCCCGGCCCCTGCGTGCCCCCACCC
>EL2A_19_II
GACTCGGTTT-CATTGCAGGTGCGGCTGCAGGCCTCTGCAGGACTGGCTCGGGCCCTCCGGAACGGTCAGCCCGGCCCCTGCGTGCCCCCACCC
>EL2A_75_I
GACTCGGTTT-CATTGCAGGTGCAGCTGCAGGCCTCTGCAGGACTGGCTCGGGCCCTCCGGAACGGTCAGCCCGGCCCCTGCGTGCCCCCACCC
>EL2A_19_III
GACTCGGTTT-CATTGCAGGTGCAGCTGCAGGCCTCTGCAGGACTGGCTCGGGCCCTCCGGAACGGTCAGCCCGGCCCCTGCGTGCCCCCACCC
>EL2A_76_II
GACTCGGTTT-CATTGCAGGTGCAGCTGCAGGCCTCTGCAGGACTGTCTCGGGCCCTCCGGAACGGTCAGCCCGGCCCCTGCGTGCCCCCACCC
>EL2A_70_I
GACTCGGTCT-CACTGCAGGTGCGGCTGGTGGCCTCTGCAGGACCGGCTCGGGCTCTCCGGAACGGTCAGCCCGGCCCCTGCGTGCCCCCACCC
>EL2A_71_II
GACTCGGTCT-CACTGCAGGTGCGGCTGGTGGCCTCTGCAGGACCGGCTCGGGCTCTCCGGAACGGTCAGCCCGGCCCCTGCGTGCCCCCACCC
>EL2A_71_III
GACTCGGTCT-CACTGCAGGTGCGGCTGGTGGCCTCTGCAGGACCGGCTCGGGCTCTCCGGAACGGTCAGCCCGGCCCCTGCGTGCCCCCACCC
>EL2A_115_I
GACTCGGTCT-CACTGCAGGTGCGGCTGGTGGCCTCTGCAGGACCGGCTCGGGCCCTCCGGAACGGTCAGCCCGGCCCCTGCGTGCCCCCACCC
>EL2C_49_I
GACTCGGTCT-CACTGCAGGTGCGGCTGGTGGCCTCTGCAGGACCGGCTCGGGCCCTCCGGAATGGTCGGCCTGGCCCCTGTGTGCCCC-ACAG
>EL2C_58_I
GACTCGGTCT-CACTGCAGGTGCGGCTGGTGGCCTCTGCAGGACCGGCTCGGGCCCTCCGGAATGGTCGGCCTGGCCCCTGTGTGCCCC-ACAG
>EL2C_102_I
GACTCGGTCT-CACTGCAGGTGCGGCTGGTGGCCTCTGCAGGACCGGCTCGGGCCCTCCGGAATGGTCGGCCTGGCCCCTGTGTGCCCC-ACAG
>EL2C_45_II
GACTCGGTCT-CACTGCAGGTGCGGCTGGTGGCCTCTGCAGGACCGGCTCGGGCCCTCCGGAATGGTCGGCCTGGCCCCTGTGTGCCCC-ACAG
>EL2C_50_II
GACTCGGTCT-CACTGCAGGTGCGGCTGGTGGCCTCTGCAGGACCGGCTCGGGCCCTCCGGAATGGTCGGCCTGGCCCCTGTGTGCCCC-ACAG
>EL2C_59_II
GACTCGGTCT-CACTGCAGGTGCGGCTGGTGGCCTCTGCAGGACCGGCTCGGGCCCTCCGGAATGGTCGGCCTGGCCCCTGTGTGCCCC-ACAG
>EL2C_87_II
GACTCGGTCT-CACTGCAGGTGCGGCTGGTGGCCTCTGCAGGACCGGCTCGGGCCCTCCGGAATGGTCGGCCTGGCCCCTGTGTGCCCC-ACAG
>EL2C_45_III
GACTCGGTCT-CACTGCAGGTGCGGCTGGTGGCCTCTGCAGGACCGGCTCGGGCCCTCCGGAATGGTCGGCCTGGCCCCTGTGTGCCCC-ACAG
>EL2C_50_III
GACTCGGTCT-CACTGCAGGTGCGGCTGGTGGCCTCTGCAGGACCGGCTCGGGCCCTCCGGAATGGTCGGCCTGGCCCCTGTGTGCCCC-ACAG
>EL2C_59_III
GACTCGGTCT-CACTGCAGGTGCGGCTGGTGGCCTCTGCAGGACCGGCTCGGGCCCTCCGGAATGGTCGGCCTGGCCCCTGTGTGCCCC-ACAG
>EL2C_83_III
GACTCGGTCT-CACTGCAGGTGCGGCTGGTGGCCTCTGCAGGACCGGCTCGGGCCCTCCGGAATGGTCGGCCTGGCCCCTGTGTGCCCC-ACAG
>EL2F_154_I
GACTAGGTCT-CACTGCAGGTGCGGCTGCAGGCCTCTGCAGGACCGGCTCGGGCTCGCCGGACCGGTCGGCCCGGCCCCTGCATGCCCCAACAG
>EL2F_103_II
GACTAGGTCT-CACTGCAGGTGCGGCTGCAGGCCTCTGCAGGACCGGCTCGGGCTCGCCGGACCGGTCGGCCCGGCCCCTGCATGCCCCAACAG
>EL2F_99_III
GACTAGGTCT-CACTGCAGGTGCGGCTGCAGGCCTCTGCAGGACCGGCTCGGGCTCGCCGGACCGGTCGGCCCGGCCCCTGCATGCCCCAACAG
>EL2F_4_I
GACTCGGTCA-CACTGCAGGTGCGGCTGGAGGCCGCTGCTGGACCGGCTCCGGCTCTCCGGAATGGTCAGCCCGGCCCCTGTGTGCTCCCACAG
>EL2F_4_II
GACTCGGTCA-CACTGCAGGTGCGGCTGGAGGCCGCTGCTGGACCGGCTCCGGCTCTCCGGAATGGTCAGCCCGGCCCCTGTGTGCTCCCACAG
>EL2F_4_III
GACTCGGTCA-CACTGCAGGTGCGGCTGGAGGCCGCTGCTGGACCGGCTCCGGCTCTCCGGAATGGTCAGCCCGGCCCCTGTGTGCTCCCACAG
>EL2F_153_I
GACTCGGTCA-AACTGCAGCAGTGGCTGGAGGCCTCTGCTGGACTGGCTCCGGCTCTCTGGAACGGTCAGCCCGGCCCCTGTGTGCCCCCACAG
>EL2F_102_II
GACTCGGTCA-AACTGCAGCAGTGGCTGGAGGCCTCTGCTGGACTGGCTCCGGCTCTCTGGAACGGTCAGCCCGGCCCCTGTGTGCCCCCACAG
>EL2F_98_III
GACTCGGTCA-AACTGCAGCAGTGGCTGGAGGCCTCTGCTGGACTGGCTCCGGCTCTCTGGAACGGTCAGCCCGGCCCCTGTGTGCCCCCACAG
>EL2D_9_I
GACTCGGTCA-CACAGCAGCCGTGGCTGGAGGCCTCTGCAGGACCGGCTTGGGCTCGCCGTACCGGTCGGCCCAGCCCCTGTGTGCCCC-ACAG
>EL2D_18_I
GACTCGGTCA-CACAGCAGCCGTGGCTGGAGGCCTCTGCAGGACCGGCTTGGGCTCGCCGTACCGGTCGGCCCAGCCCCTGTGTGCCCC-ACAG
>EL2D_9_II
GACTCGGTCA-CACAGCAGCCGTGGCTGGAGGCCTCTGCAGGACCGGCTTGGGCTCGCCGTACCGGTCGGCCCAGCCCCTGTGTGCCCC-ACAG
>EL2D_18_II
GACTCGGTCA-CACAGCAGCCGTGGCTGGAGGCCTCTGCAGGACCGGCTTGGGCTCGCCGTACCGGTCGGCCCAGCCCCTGTGTGCCCC-ACAG
>EL2D_9_III
GACTCGGTCA-CACAGCAGCCGTGGCTGGAGGCCTCTGCAGGACCGGCTTGGGCTCGCCGTACCGGTCGGCCCAGCCCCTGTGTGCCCC-ACAG
>EL2D_18_III
GACTCGGTCA-CACAGCAGCCGTGGCTGGAGGCCTCTGCAGGACCGGCTTGGGCTCGCCGTACCGGTCGGCCCAGCCCCTGTGTGCCCC-ACAG
>EL2D_74_I
GACTCGGTCA-CACAGCAGCCGTGGCTGGAGGCCTCTGCAGGACCAGCTTGGGCTCGCCGTACCGGTCGGCCCAGCCCCTGTGTGCCCC-ACAG
>EL2D_75_II
GACTCGGTCA-CACAGCAGCCGTGGCTGGAGGCCTCTGCAGGACCAGCTTGGGCTCGCCGTACCGGTCGGCCCAGCCCCTGTGTGCCCC-ACAG
>EL2D_148_I
GACTCGGTCA-CACAGCAGTAGTGGCTGGAGGCCTGTGCAGGACCGGCTCGGGCTCGCCGTACCAGTCGGCCCAGCCCCTGTGTGCCCC-GCAG
>EL2D_97_II
GACTCGGTCA-CACAGCAGTAGTGGCTGGAGGCCTGTGCAGGACCGGCTCGGGCTCGCCGTACCAGTCGGCCCAGCCCCTGTGTGCCCC-GCAG
>EL2D_93_III
GACTCGGTCA-CACAGCAGTAGTGGCTGGAGGCCTGTGCAGGACCGGCTCGGGCTCGCCGTACCAGTCGGCCCAGCCCCTGTGTGCCCC-GCAG
>EL2B_6_I
GACTCGGTCT-CACTACAGGTGCGGCTGGAGGCCTGTACAGGCCCGTCTCAGGCTTGCTGGACCGGTCAACCCAACCCCTGCGTGCCCCCACCC
>EL2B_6_II
GACTCGGTCT-CACTACAGGTGCGGCTGGAGGCCTGTACAGGCCCGTCTCAGGCTTGCTGGACCGGTCAACCCAACCCCTGCGTGCCCCCACCC
>EL2B_6_III
GACTCGGTCT-CACTACAGGTGCGGCTGGAGGCCTGTACAGGCCCGTCTCAGGCTTGCTGGACCGGTCAACCCAACCCCTGCGTGCCCCCACCC
>EL2B_26_I
GACTCGGTCT-CACTACAGGTGCGGCTGGAGGCCTGTACAGGACAGTCTCAGGCTTGCTGGACCGGTCAACCCAACCCCTGCGTGCCCCCACCG
>EL2B_26_II
GACTCGGTCT-CACTACAGGTGCGGCTGGAGGCCTGTACAGGACAGTCTCAGGCTTGCTGGACCGGTCAACCCAACCCCTGCGTGCCCCCACCG
>EL2B_26_III
GACTCGGTCT-CACTACAGGTGCGGCTGGAGGCCTGTACAGGACAGTCTCAGGCTTGCTGGACCGGTCAACCCAACCCCTGCGTGCCCCCACCG
>EL2B_22_I
GACTCGGTCA-CACAGCAGGTGCGGCTGGTGGCCTGTACAGGACCAGCTCAGGCTCGCCGGACTGGTCACCCGGACCCCTGCGTGCCCCCACCG
>EL2B_78_I
GACTCGGTCA-CACAGCAGGTGCGGCTGGTGGCCTGTACAGGACCAGCTCAGGCTCGCCGGACTGGTCACCCGGACCCCTGCGTGCCCCCACCG
>EL2B_86_I
GACTCGGTCA-CACAGCAGGTGCGGCTGGTGGCCTGTACAGGACCAGCTCAGGCTCGCCGGACTGGTCACCCGGACCCCTGCGTGCCCCCACCG
>EL2B_22_II
GACTCGGTCA-CACAGCAGGTGCGGCTGGTGGCCTGTACAGGACCAGCTCAGGCTCGCCGGACTGGTCACCCGGACCCCTGCGTGCCCCCACCG
>EL2B_79_II
GACTCGGTCA-CACAGCAGGTGCGGCTGGTGGCCTGTACAGGACCAGCTCAGGCTCGCCGGACTGGTCACCCGGACCCCTGCGTGCCCCCACCG
>EL2B_22_III
GACTCGGTCA-CACAGCAGGTGCGGCTGGTGGCCTGTACAGGACCAGCTCAGGCTCGCCGGACTGGTCACCCGGACCCCTGCGTGCCCCCACCG
>EL2B_75_III
GACTCGGTCA-CACAGCAGGTGCGGCTGGTGGCCTGTACAGGACCAGCTCAGGCTCGCCGGACTGGTCACCCGGACCCCTGCGTGCCCCCACCG
>EL2B_33_I
GACTCGGTCT-CACTGCAGGTGCGGCTGGTGGCCTGTACAGGACCAGCTCAGGCTCGCCGGACCGGTCACCCGGACCCCTGCGTGCCCCCACCG
>EL2B_33_II
GACTCGGTCT-CACTGCAGGTGCGGCTGGTGGCCTGTACAGGACCAGCTCAGGCTCGCCGGACCGGTCACCCGGACCCCTGCGTGCCCCCACCG
>EL2B_33_III
GACTCGGTCT-CACTGCAGGTGCGGCTGGTGGCCTGTACAGGACCAGCTCAGGCTCGCCGGACCGGTCACCCGGACCCCTGCGTGCCCCCACCG
>EL2B_37_I
GACTCGGTCT-CACTGCAGGTGCGGCTGGTGGCCTGTACAGGACCAGCTCAGGCTCGCCGGACTGGTCACCCGGACCCCTGCGTGCCCCCACCG
>EL2B_50_I
GACTCGGTCT-CACTGCAGGTGCGGCTGGTGGCCTGTACAGGACCAGCTCAGGCTCGCCGGACTGGTCACCCGGACCCCTGCGTGCCCCCACCG
>EL2B_62_I
GACTCGGTCT-CACTGCAGGTGCGGCTGGTGGCCTGTACAGGACCAGCTCAGGCTCGCCGGACTGGTCACCCGGACCCCTGCGTGCCCCCACCG
>EL2B_103_I
GACTCGGTCT-CACTGCAGGTGCGGCTGGTGGCCTGTACAGGACCAGCTCAGGCTCGCCGGACTGGTCACCCGGACCCCTGCGTGCCCCCACCG
>EL2B_111_I
GACTCGGTCT-CACTGCAGGTGCGGCTGGTGGCCTGTACAGGACCAGCTCAGGCTCGCCGGACTGGTCACCCGGACCCCTGCGTGCCCCCACCG
>EL2B_37_II
GACTCGGTCT-CACTGCAGGTGCGGCTGGTGGCCTGTACAGGACCAGCTCAGGCTCGCCGGACTGGTCACCCGGACCCCTGCGTGCCCCCACCG
>EL2B_46_II
GACTCGGTCT-CACTGCAGGTGCGGCTGGTGGCCTGTACAGGACCAGCTCAGGCTCGCCGGACTGGTCACCCGGACCCCTGCGTGCCCCCACCG
>EL2B_51_II
GACTCGGTCT-CACTGCAGGTGCGGCTGGTGGCCTGTACAGGACCAGCTCAGGCTCGCCGGACTGGTCACCCGGACCCCTGCGTGCCCCCACCG
>EL2B_63_II
GACTCGGTCT-CACTGCAGGTGCGGCTGGTGGCCTGTACAGGACCAGCTCAGGCTCGCCGGACTGGTCACCCGGACCCCTGCGTGCCCCCACCG
>EL2B_88_II
GACTCGGTCT-CACTGCAGGTGCGGCTGGTGGCCTGTACAGGACCAGCTCAGGCTCGCCGGACTGGTCACCCGGACCCCTGCGTGCCCCCACCG
>EL2B_37_III
GACTCGGTCT-CACTGCAGGTGCGGCTGGTGGCCTGTACAGGACCAGCTCAGGCTCGCCGGACTGGTCACCCGGACCCCTGCGTGCCCCCACCG
>EL2B_46_III
GACTCGGTCT-CACTGCAGGTGCGGCTGGTGGCCTGTACAGGACCAGCTCAGGCTCGCCGGACTGGTCACCCGGACCCCTGCGTGCCCCCACCG
>EL2B_51_III
GACTCGGTCT-CACTGCAGGTGCGGCTGGTGGCCTGTACAGGACCAGCTCAGGCTCGCCGGACTGGTCACCCGGACCCCTGCGTGCCCCCACCG
>EL2B_63_III
GACTCGGTCT-CACTGCAGGTGCGGCTGGTGGCCTGTACAGGACCAGCTCAGGCTCGCCGGACTGGTCACCCGGACCCCTGCGTGCCCCCACCG
>EL2B_84_III
GACTCGGTCT-CACTGCAGGTGCGGCTGGTGGCCTGTACAGGACCAGCTCAGGCTCGCCGGACTGGTCACCCGGACCCCTGCGTGCCCCCACCG
>EL2B_45_I
GACTCGGTCT-CACTGCAGGTGCGGCTGGTGGCCTGTACAGGACCAGCTCAGGCTCGCCGGACTGGTCACCCAGACCCCTGCGTGCCCCCACCG
>EL2B_90_I
GACTCGGTCT-CACTGCAGGTGCGGCTGGTGGCCTGTACAGGACCAGCTCAGGCTCGCCGGACTGGTCTCCCGGACCCCTGCGTGCCCCCACCG
>EL2B_119_I
GACTCGGTCT-CACTGCAGGTGCGGCTGGTGGCCTGTACAGGACTAGCTCAGGCTCGCCGGACTGGTCACCCGGAGCCCTGCGTGCCTCCACCG
>EL2B_123_I
GACTCGGTCT-CACTGCAGGTGCGGCTGGTGGCCTGTACAGGACTAGCTCAGGCTCGCCGGACTGGTCACCCGGAGCCCTGCGTGCCTCCACCG
>EL2B_135_I
GACTCGGTCT-CACTGCAGGTGCGGCTGGTGGCCTGTACAGGACTAGCTCAGGCTCGCCGGACTGGTCACCCGGAGCCCTGCGTGCCTCCACCG
>EL2B_139_I
GACTCGGTCT-CACTGCAGGTGCGGCTGGTGGCCTGTACAGGACTAGCTCAGGCTCGCCGGACTGGTCACCCGGAGCCCTGCGTGCCTCCACCG
>EL2B_149_I
GACTCGGTCT-CACTGCCGGTTCGGCTGGTGGCCTGTACAGGACTGGCTCAGGCTTTCCTTACCGGTCACCCTGACCCCTGCGTGCCCCCACCG
>EL2B_98_II
GACTTGGTCT-CACTGCCGGTTCGGCTGGTGGCCTGTACAGGACCGGCTCAGGCTTTCCTTACCGGTCACCCTGACCCCTGCGTGCCCCCACCC
>EL2B_94_III
GACTTGGTCT-CACTGCCGGTTCGGCTGGTGGCCTGTACAGGACCGGCTCAGGCTTTCCTTACCGGTCACCCTGACCCCTGCGTGCCCCCACCC
>EL2F_155_I
GACTCGGTCA-CACTGCAGCCGTGGCTGGAGGCCTACGCAGGACCGGCTCGGACCCTCCGGACCGGTCGGCCCGGCCCTTGCAGGCCCCGAAAA
>EL2F_104_II
GACTCGGTCA-CACTGCAGCCGTGGCTGGAGGCCTACGCAGGACCGGCTCGGACCCTCCGGACCGGTCGGCCCGGCCCTTGCAGGCCCCGAAAA
>EL2F_100_III
GACTCGGTCA-CACTGCAGCCGTGGCTGGAGGCCTACGCAGGACCGGCTCGGACCCTCCGGACCGGTCGGCCCGGCCCTTGCAGGCCCCGAAAA
>EL3A_12_I
CACTCGGTCA-CACTAAAGCCGCAGCTGGCTCCCTCTGCACGACCGGCTCGGACACGCCAGACCGGTCAGACCGGCCCCTGGGGACCCCCACAA
>EL3A_12_II
CACTCGGTCA-CACTAAAGCCGCAGCTGGCTCCCTCTGCACGACCGGCTCGGACACGCCAGACCGGTCAGACCGGCCCCTGGGGACCCCCACAA
>EL3A_12_III
CACTCGGTCA-CACTAAAGCCGCAGCTGGCTCCCTCTGCACGACCGGCTCGGACACGCCAGACCGGTCAGACCGGCCCCTGGGGACCCCCACAA
>EL3A_24_I
CACTCGGTCA-CACTAAAGCCGCAGCTGGCTCCCTCTGCACGACCGGCTCGGGCACGCCAGACCGGTCAGACCGGCCCCTGGGGACCCCCACAA
>EL3A_52_I
CACTCGGTCA-CACTAAAGCCGCAGCTGGCTCCCTCTGCACGACCGGCTCGGGCACGCCAGACCGGTCAGACCGGCCCCTGGGGACCCCCACAA
>EL3A_80_I
CACTCGGTCA-CACTAAAGCCGCAGCTGGCTCCCTCTGCACGACCGGCTCGGGCACGCCAGACCGGTCAGACCGGCCCCTGGGGACCCCCACAA
>EL3A_88_I
CACTCGGTCA-CACTAAAGCCGCAGCTGGCTCCCTCTGCACGACCGGCTCGGGCACGCCAGACCGGTCAGACCGGCCCCTGGGGACCCCCACAA
>EL3A_113_I
CACTCGGTCA-CACTAAAGCCGCAGCTGGCTCCCTCTGCACGACCGGCTCGGGCACGCCAGACCGGTCAGACCGGCCCCTGGGGACCCCCACAA
>EL3A_24_II
CACTCGGTCA-CACTAAAGCCGCAGCTGGCTCCCTCTGCACGACCGGCTCGGGCACGCCAGACCGGTCAGACCGGCCCCTGGGGACCCCCACAA
>EL3A_53_II
CACTCGGTCA-CACTAAAGCCGCAGCTGGCTCCCTCTGCACGACCGGCTCGGGCACGCCAGACCGGTCAGACCGGCCCCTGGGGACCCCCACAA
>EL3A_81_II
CACTCGGTCA-CACTAAAGCCGCAGCTGGCTCCCTCTGCACGACCGGCTCGGGCACGCCAGACCGGTCAGACCGGCCCCTGGGGACCCCCACAA
>EL3A_24_III
CACTCGGTCA-CACTAAAGCCGCAGCTGGCTCCCTCTGCACGACCGGCTCGGGCACGCCAGACCGGTCAGACCGGCCCCTGGGGACCCCCACAA
>EL3A_53_III
CACTCGGTCA-CACTAAAGCCGCAGCTGGCTCCCTCTGCACGACCGGCTCGGGCACGCCAGACCGGTCAGACCGGCCCCTGGGGACCCCCACAA
>EL3A_77_III
CACTCGGTCA-CACTAAAGCCGCAGCTGGCTCCCTCTGCACGACCGGCTCGGGCACGCCAGACCGGTCAGACCGGCCCCTGGGGACCCCCACAA
>EL3A_35_I
CACTCGGTCA-CACTAAAGCCGCAGCTGGCTCCCTCTGCACGACCGGCTCGGGCACGCCAGACCGGTCGGACCGGCCCCTGGGGACCCCCACAA
>EL3A_35_II
CACTCGGTCA-CACTAAAGCCGCAGCTGGCTCCCTCTGCACGACCGGCTCGGGCACGCCAGACCGGTCGGACCGGCCCCTGGGGACCCCCACAA
>EL3A_35_III
CACTCGGTCA-CACTAAAGCCGCAGCTGGCTCCCTCTGCACGACCGGCTCGGGCACGCCAGACCGGTCGGACCGGCCCCTGGGGACCCCCACAA
>EL3A_105_I
CACTCGGTCA-CACTAAAGCCGCAGCTGGCTCCCTCTGCACGACCGGCTCGGGCACGCCAGACCGGTCAGACCGGCCCCTGGGGACCCCCACTA
>EL3A_39_I
CACTCGGTCA-CACTAAAGCCGCAGCGGGCTCCCTCTGCACGACCGGCTCGGGCTCGCCAGACCGGTCAGACCGGCCCCTGGGGACCCCCACTA
>EL3A_64_I
CACTCGGTCA-CACTAAAGCCGCAGCGGGCTCCCTCTGCACGACCGGCTCGGGCTCGCCAGACCGGTCAGACCGGCCCCTGGGGACCCCCACTA
>EL3A_92_I
CACTCGGTCA-CACTAAAGCCGCAGCGGGCTCCCTCTGCACGACCGGCTCGGGCTCGCCAGACCGGTCAGACCGGCCCCTGGGGACCCCCACTA
>EL3A_39_II
CACTCGGTCA-CACTAAAGCCGCAGCGGGCTCCCTCTGCACGACCGGCTCGGGCTCGCCAGACCGGTCAGACCGGCCCCTGGGGACCCCCACTA
>EL3A_65_II
CACTCGGTCA-CACTAAAGCCGCAGCGGGCTCCCTCTGCACGACCGGCTCGGGCTCGCCAGACCGGTCAGACCGGCCCCTGGGGACCCCCACTA
>EL3A_90_II
CACTCGGTCA-CACTAAAGCCGCAGCGGGCTCCCTCTGCACGACCGGCTCGGGCTCGCCAGACCGGTCAGACCGGCCCCTGGGGACCCCCACTA
>EL3A_39_III
CACTCGGTCA-CACTAAAGCCGCAGCGGGCTCCCTCTGCACGACCGGCTCGGGCTCGCCAGACCGGTCAGACCGGCCCCTGGGGACCCCCACTA
>EL3A_65_III
CACTCGGTCA-CACTAAAGCCGCAGCGGGCTCCCTCTGCACGACCGGCTCGGGCTCGCCAGACCGGTCAGACCGGCCCCTGGGGACCCCCACTA
>EL3A_86_III
CACTCGGTCA-CACTAAAGCCGCAGCGGGCTCCCTCTGCACGACCGGCTCGGGCTCGCCAGACCGGTCAGACCGGCCCCTGGGGACCCCCACTA
>EL3A_129_I
CACTCGGTCA-CACTAAAGCCGCAGCTGGCTCCCTCTGCACGACCGGCTCGGGCTCGCCAGACCGGTCAGACCGGCCCCTGGGGACCCCCACTA
>EL3A_145_I
CACTCGGTCA-CACTAAAGCCGCAGCTGGCTCCCTCTGCACGACCGGCTCGGGCTCGCCAGACCGGTCAGACCGGCCCCTGGGGACCCCCACTA
>EL3A_94_II
CACTCGGTCA-CACTAAAGCCGCAGCTGGCTCCCTCTGCACGACCGGCTCGGGCTCGCCAGACCGGTCAGACCGGCCCCTGGGGACCCCCACTA
>EL3A_90_III
CACTCGGTCA-CACTAAAGCCGCAGCTGGCTCCCTCTGCACGACCGGCTCGGGCTCGCCAGACCGGTCAGACCGGCCCCTGGGGACCCCCACTA
>EL3A_60_I
CACTCGGTCA-CACTAAAGCCGCAGCGGGCTCCCTCTGCACGACCGGCTCGGGCTCGCCAGACCGGTCAGACCGGCCCCTGGGGACCCCCACAA
>EL3A_61_II
CACTCGGTCA-CACTAAAGCCGCAGCGGGCTCCCTCTGCACGACCGGCTCGGGCTCGCCAGACCGGTCAGACCGGCCCCTGGGGACCCCCACAA
>EL3A_61_III
CACTCGGTCA-CACTAAAGCCGCAGCGGGCTCCCTCTGCACGACCGGCTCGGGCTCGCCAGACCGGTCAGACCGGCCCCTGGGGACCCCCACAA
>EL3A_96_I
CACTCGGTCA-CACTAAAGCCGCAGCGGGCTCCCTCTGCACGACCGGCTTGGGCTCGCCAGACCGGTCAGACCGGCCCCTGGGGACCCCCACAA
>EL3A_125_I
CACTCGGTCA-CACTAAAGCCGCAGCTGGCTCCCTCTGCACGACCGGCCCGGGCTCGCCAGACCGGTCAGACCGGCCCCTGGGGACCCCCACAA
>EL3A_141_I
CACTCGGTCA-CACTAAAGCCGCAGCTGGCTCCCTCTGCACGACCGGCCCGGGCTCGCCAGACCGGTCAGACCGGCCCCTGGGGACCCCCACAA
>EL3A_16_I
CACTCGGTCA-CACTAAAGCCGCAGCTGGCGCCCTCTGCACGACCGGCTCGGGCTCGCCAGACCGGTCGGACCGGCCCCTGGGGACCCCCACAA
>EL3A_43_I
CACTCGGTCA-CACTAAAGCCGCAGCTGGCGCCCTCTGCACGACCGGCTCGGGCTCGCCAGACCGGTCGGACCGGCCCCTGGGGACCCCCACAA
>EL3A_109_I
CACTCGGTCA-CACTAAAGCCGCAGCTGGCGCCCTCTGCACGACCGGCTCGGGCTCGCCAGACCGGTCGGACCGGCCCCTGGGGACCCCCACAA
>EL3A_16_II
CACTCGGTCA-CACTAAAGCCGCAGCTGGCGCCCTCTGCACGACCGGCTCGGGCTCGCCAGACCGGTCGGACCGGCCCCTGGGGACCCCCACAA
>EL3A_16_III
CACTCGGTCA-CACTAAAGCCGCAGCTGGCGCCCTCTGCACGACCGGCTCGGGCTCGCCAGACCGGTCGGACCGGCCCCTGGGGACCCCCACAA
>EL3A_56_I
CACTCGGTCA-CACTAAAGCCGCAGCTGGCGCCCTCTGCAGGACCGGCTCGGGCTCGCCAGACCGGTCGGACCGGCCCCTGGGGACCCCCACAA
>EL3A_68_I
CACTCGGTCA-CACTAAAGCCGCAGCTGGCGCCCTCTGCAGGACCGGCTCGGGCTCGCCAGACCGGTCGGACCGGCCCCTGGGGACCCCCACAA
>EL3A_84_I
CACTCGGTCA-CACTAAAGCCGCAGCTGGCGCCCTCTGCAGGACCGGCTCGGGCTCGCCAGACCGGTCGGACCGGCCCCTGGGGACCCCCACAA
>EL3A_117_I
CACTCGGTCA-CACTAAAGCCGCAGCTGGCGCCCTCTGCAGGACCGGCTCGGGCTCGCCAGACCGGTCGGACCGGCCCCTGGGGACCCCCACAA
>EL3A_133_I
CACTCGGTCA-CACTAAAGCCGCAGCTGGCGCCCTCTGCAGGACCGGCTCGGGCTCGCCAGACCGGTCGGACCGGCCCCTGGGGACCCCCACAA
>EL3A_137_I
CACTCGGTCA-CACTAAAGCCGCAGCTGGCGCCCTCTGCAGGACCGGCTCGGGCTCGCCAGACCGGTCGGACCGGCCCCTGGGGACCCCCACAA
>EL3A_43_II
CACTCGGTCA-CACTAAAGCCGCAGCTGGCGCCCTCTGCAGGACCGGCTCGGGCTCGCCAGACCGGTCGGACCGGCCCCTGGGGACCCCCACAA
>EL3A_57_II
CACTCGGTCA-CACTAAAGCCGCAGCTGGCGCCCTCTGCAGGACCGGCTCGGGCTCGCCAGACCGGTCGGACCGGCCCCTGGGGACCCCCACAA
>EL3A_69_II
CACTCGGTCA-CACTAAAGCCGCAGCTGGCGCCCTCTGCAGGACCGGCTCGGGCTCGCCAGACCGGTCGGACCGGCCCCTGGGGACCCCCACAA
>EL3A_85_II
CACTCGGTCA-CACTAAAGCCGCAGCTGGCGCCCTCTGCAGGACCGGCTCGGGCTCGCCAGACCGGTCGGACCGGCCCCTGGGGACCCCCACAA
>EL3A_43_III
CACTCGGTCA-CACTAAAGCCGCAGCTGGCGCCCTCTGCAGGACCGGCTCGGGCTCGCCAGACCGGTCGGACCGGCCCCTGGGGACCCCCACAA
>EL3A_57_III
CACTCGGTCA-CACTAAAGCCGCAGCTGGCGCCCTCTGCAGGACCGGCTCGGGCTCGCCAGACCGGTCGGACCGGCCCCTGGGGACCCCCACAA
>EL3A_69_III
CACTCGGTCA-CACTAAAGCCGCAGCTGGCGCCCTCTGCAGGACCGGCTCGGGCTCGCCAGACCGGTCGGACCGGCCCCTGGGGACCCCCACAA
>EL3A_81_III
CACTCGGTCA-CACTAAAGCCGCAGCTGGCGCCCTCTGCAGGACCGGCTCGGGCTCGCCAGACCGGTCGGACCGGCCCCTGGGGACCCCCACAA
>EL3A_72_I
CACTCGGTCA-CACTAAAGCCGCAGCTGGCGCCCTCTGTAGGACCGGCTCGGGCTCGCCAGACCGGTCGGACCGGCCCCTGGGGACCCCCACAA
>EL3A_73_II
CACTCGGTCA-CACTAAAGCCGCAGCTGGCGCCCTCTGTAGGACCGGCTCGGGCTCGCCAGACCGGTCGGACCGGCCCCTGGGGACCCCCACAA
>EL3A_73_III
CACTCGGTCA-CACTAAAGCCGCAGCTGGCGCCCTCTGTAGGACCGGCTCGGGCTCGCCAGACCGGTCGGACCGGCCCCTGGGGACCCCCACAA
>EL3A_31_I
CACTCGGTCA-CACTAAAGCCGCAGCTGGCGCCCTCTGCAGGACCGGCTCGGGCTCGCCAGACCGGTCGGACCGGCCCCTGTGGACCCCCACAA
>EL3A_31_III
CACTCGGTCA-CACTAAAGCCGCAGCTGGCGCCCTCTGCAGGACCGGCTCGGGCTCGCCAGACCGGTCGGACCGGCCCCTGTGGACCCCCACAA
>EL3A_100_I
CACTCGGTCA-CACTAAAGCCGCAGCTGGCGCCCTCTGCAGGACCGGCTCGGGCTCGCCAGACCGGTCGGACCGGCCCCTGGGGACCCCCACTA
>EL3A_121_I
CACTCGGTCA-CAGTAAAGCCGCAGCTGGCGCCCTCTGCAGGACCGGCTCGGGCTCGCCAGACCGGTCGGACCGGCCCCTGGGGACCCCCACAA
>EL3A_47_I
CACTCGGTCA-CACTAAAGCCGCAGCTGGCTCCCTCTGCAGGACCGGCTCGGGCTCGCCAGACCGGTCGGACCGGCCCATGGGGACCCCCACAA
>EL3A_48_II
CACTCGGTCA-CACTAAAGCCGCAGCTGGCTCCCTCTGCAGGACCGGCTCGGGCTCGCCAGACCGGTCGGACCGGCCCATGGGGACCCCCACAA
>EL3A_48_III
CACTCGGTCA-CACTAAAGCCGCAGCTGGCTCCCTCTGCAGGACCGGCTCGGGCTCGCCAGACCGGTCGGACCGGCCCATGGGGACCCCCACAA
>EL3A_151_I
CACTCGGGCA-CACTAAAACCGCAGCTGGTGCCCTCTGCAGGACCGTCTCGGGCTCGCCAGACCGGTCGGACCGGCCCCTGGGGACCCCCACAA
>EL3A_100_II
CACTCGGGCA-CACTAAAACCGCAGCTGGTGCCCTCTGCAGGACCGTCTCGGGCTCGCCAGACCGGTCGGACCGGCCCCTGGGGACCCCCACAA
>EL3A_96_III
CACTCGGGCA-CACTAAAACCGCAGCTGGTGCCCTCTGCAGGACCGTCTCGGGCTCGCCAGACCGGTCGGACCGGCCCCTGGGGACCCCCACAA
>EL3A_31_II
CACTCGGTCA-CACTAAAGCCGCAGCTGGCGCCCTCTGCAGGACCGGCTCGGGCTCGCCAGACCGGTCGGACCGGCCCCTGGG-ACCCCCACAA
>EL2F_96_II
GACTCGGTCA-AACTGCAGCAGTGGCTGCAGGCCTCTGCAGGACCGGCTCGTGCCCCCCTGAACGGTCAGCCCGACGCCTGCGTGCCCCAACAG
>EL2F_92_III
GACTCGGTCA-AACTGCAGCAGTGGCTGCAGGCCTCTGCAGGACCGGCTCGTGCCCCCCTGAACGGTCAGCCCGACGCCTGCGTGCCCCAACAG
>EL2F_5_I
GACTCGGTGT-CACTGCAGGTGTGGCTGGTGGCCTGTACAGGACCGACTCTGGGTCAGCGGACCGGTCGGCCCGGCCCCTGCGTGCCTCCACAG
>EL2F_5_II
GACTCGGTGT-CACTGCAGGTGTGGCTGGTGGCCTGTACAGGACCGACTCTGGGTCAGCGGACCGGTCGGCCCGGCCCCTGCGTGCCTCCACAG
>EL2F_5_III
GACTCGGTGT-CACTGCAGGTGTGGCTGGTGGCCTGTACAGGACCGACTCTGGGTCAGCGGACCGGTCGGCCCGGCCCCTGCGTGCCTCCACAG
>EL1_7_I
GACTCGGCCACCTCCGCAGCTGCGGCTGGAGCATGCTGAAGGAGCCGATCCCGGTCACCGGACCGCTCGCACCGGCCCCTGCGGGCCCGCACAG
>EL1_7_II
GACTCGGCCACCTCCGCAGCTGCGGCTGGAGCATGCTGAAGGAGCCGATCCCGGTCACCGGACCGCTCGCACCGGCCCCTGCGGGCCCGCACAG
>EL1_7_III
GACTCGGCCACCTCCGCAGCTGCGGCTGGAGCATGCTGAAGGAGCCGATCCCGGTCACCGGACCGCTCGCACCGGCCCCTGCGGGCCCGCACAG
>EL1_11_I
GACTCGGCCACCACCGCAGCTGCGGCTGGAGCATGCTGAAGGAGCCGGTCCCGGTCGCCGGACCGCTCAGACCGGCCCGTGCGGGCCCGCACAG
>EL1_11_II
GACTCGGCCACCACCGCAGCTGCGGCTGGAGCATGCTGAAGGAGCCGGTCCCGGTCGCCGGACCGCTCAGACCGGCCCGTGCGGGCCCGCACAG
>EL1_11_III
GACTCGGCCACCACCGCAGCTGCGGCTGGAGCATGCTGAAGGAGCCGGTCCCGGTCGCCGGACCGCTCAGACCGGCCCGTGCGGGCCCGCACAG
>EL1_128_I
GACTCGGCCACCTCCGCAGCTGCGGCTGGAGCATGCTGAAGGAGCCGGTCCCGGTCGCCGGACCGCTCAGACCGGCCCGTGCGGGCCCGCACAG
>EL1_144_I
GACTCGGCCACCTCCGCAGCTGCGGCTGGAGCATGCTGAAGGAGCCGGTCCCGGTCGCCGGACCGCTCAGACCGGCCCGTGCGGGCCCGCACAG
>EL1_93_II
GACTCGGCCACCTCCGCAGCTGCGGCTGGAGCATGCTGAAGGAGCCGGTCCCGGTCGCCGGACCGCTCAGACCGGCCCGTGCGGGCCCGCACAG
>EL1_89_III
GACTCGGCCACCTCCGCAGCTGCGGCTGGAGCATGCTGAAGGAGCCGGTCCCGGTCGCCGGACCGCTCAGACCGGCCCGTGCGGGCCCGCACAG
>EL1_23_I
GACTCGGCCTCCTCCGCAGCTGTGGCTGGAGCATGCTGAAGGAGCCGGTCCGGGTCGCCGGACCGCTCAGACCGGCCCGTGCGGGCCCGCACAG
>EL1_23_II
GACTCGGCCTCCTCCGCAGCTGTGGCTGGAGCATGCTGAAGGAGCCGGTCCGGGTCGCCGGACCGCTCAGACCGGCCCGTGCGGGCCCGCACAG
>EL1_23_III
GACTCGGCCTCCTCCGCAGCTGTGGCTGGAGCATGCTGAAGGAGCCGGTCCGGGTCGCCGGACCGCTCAGACCGGCCCGTGCGGGCCCGCACAG
>EL1_34_I
GACTCGGCCTCCTCCGCAGCTGTGGCTGGAGCATGCTGAAGGAGCCGGTCCTGGTCGCCGGACCGCTCAGACCGGCCCGTGCGGGCCCGCACAG
>EL1_79_I
GACTCGGCCTCCTCCGCAGCTGTGGCTGGAGCATGCTGAAGGAGCCGGTCCTGGTCGCCGGACCGCTCAGACCGGCCCGTGCGGGCCCGCACAG
>EL1_34_II
GACTCGGCCTCCTCCGCAGCTGTGGCTGGAGCATGCTGAAGGAGCCGGTCCTGGTCGCCGGACCGCTCAGACCGGCCCGTGCGGGCCCGCACAG
>EL1_80_II
GACTCGGCCTCCTCCGCAGCTGTGGCTGGAGCATGCTGAAGGAGCCGGTCCTGGTCGCCGGACCGCTCAGACCGGCCCGTGCGGGCCCGCACAG
>EL1_34_III
GACTCGGCCTCCTCCGCAGCTGTGGCTGGAGCATGCTGAAGGAGCCGGTCCTGGTCGCCGGACCGCTCAGACCGGCCCGTGCGGGCCCGCACAG
>EL1_76_III
GACTCGGCCTCCTCCGCAGCTGTGGCTGGAGCATGCTGAAGGAGCCGGTCCTGGTCGCCGGACCGCTCAGACCGGCCCGTGCGGGCCCGCACAG
>EL1_46_I
GACTCGGCCTCCTCCGCAGCTGTGGCTGGAGCATGCTGAAGGAGCCGGTCCCGGTCGCCGGACCGCTCAGACCGGCCCGTGCGGGCCCGCACAG
>EL1_59_I
GACTCGGCCTCCTCCGCAGCTGTGGCTGGAGCATGCTGAAGGAGCCGGTCCCGGTCGCCGGACCGCTCAGACCGGCCCGTGCGGGCCCGCACAG
>EL1_91_I
GACTCGGCCTCCTCCGCAGCTGTGGCTGGAGCATGCTGAAGGAGCCGGTCCCGGTCGCCGGACCGCTCAGACCGGCCCGTGCGGGCCCGCACAG
>EL1_95_I
GACTCGGCCTCCTCCGCAGCTGTGGCTGGAGCATGCTGAAGGAGCCGGTCCCGGTCGCCGGACCGCTCAGACCGGCCCGTGCGGGCCCGCACAG
>EL1_104_I
GACTCGGCCTCCTCCGCAGCTGTGGCTGGAGCATGCTGAAGGAGCCGGTCCCGGTCGCCGGACCGCTCAGACCGGCCCGTGCGGGCCCGCACAG
>EL1_47_II
GACTCGGCCTCCTCCGCAGCTGTGGCTGGAGCATGCTGAAGGAGCCGGTCCCGGTCGCCGGACCGCTCAGACCGGCCCGTGCGGGCCCGCACAG
>EL1_60_II
GACTCGGCCTCCTCCGCAGCTGTGGCTGGAGCATGCTGAAGGAGCCGGTCCCGGTCGCCGGACCGCTCAGACCGGCCCGTGCGGGCCCGCACAG
>EL1_64_II
GACTCGGCCTCCTCCGCAGCTGTGGCTGGAGCATGCTGAAGGAGCCGGTCCCGGTCGCCGGACCGCTCAGACCGGCCCGTGCGGGCCCGCACAG
>EL1_89_II
GACTCGGCCTCCTCCGCAGCTGTGGCTGGAGCATGCTGAAGGAGCCGGTCCCGGTCGCCGGACCGCTCAGACCGGCCCGTGCGGGCCCGCACAG
>EL1_47_III
GACTCGGCCTCCTCCGCAGCTGTGGCTGGAGCATGCTGAAGGAGCCGGTCCCGGTCGCCGGACCGCTCAGACCGGCCCGTGCGGGCCCGCACAG
>EL1_60_III
GACTCGGCCTCCTCCGCAGCTGTGGCTGGAGCATGCTGAAGGAGCCGGTCCCGGTCGCCGGACCGCTCAGACCGGCCCGTGCGGGCCCGCACAG
>EL1_64_III
GACTCGGCCTCCTCCGCAGCTGTGGCTGGAGCATGCTGAAGGAGCCGGTCCCGGTCGCCGGACCGCTCAGACCGGCCCGTGCGGGCCCGCACAG
>EL1_85_III
GACTCGGCCTCCTCCGCAGCTGTGGCTGGAGCATGCTGAAGGAGCCGGTCCCGGTCGCCGGACCGCTCAGACCGGCCCGTGCGGGCCCGCACAG
>EL1_38_I
GACTCGGCCTCCTCCGCAGCTGTGGCTGGAGCATGCTGAAGGAGCCGGTCCCGGTCGCCGGACCGCTCAGACCGGCCCGTGCGGGCCTGCACAG
>EL1_38_II
GACTCGGCCTCCTCCGCAGCTGTGGCTGGAGCATGCTGAAGGAGCCGGTCCCGGTCGCCGGACCGCTCAGACCGGCCCGTGCGGGCCTGCACAG
>EL1_38_III
GACTCGGCCTCCTCCGCAGCTGTGGCTGGAGCATGCTGAAGGAGCCGGTCCCGGTCGCCGGACCGCTCAGACCGGCCCGTGCGGGCCTGCACAG
>EL1_51_I
GACTCGGCCTCCTCCGCAGCTGCGGCTGGAGCATGCTGAAGGAGCCGGTCCCGGTCGCCGGACCGCTCAGACCAGCCCGTGCGGGCCCGCACAG
>EL1_52_II
GACTCGGCCTCCTCCGCAGCTGCGGCTGGAGCATGCTGAAGGAGCCGGTCCCGGTCGCCGGACCGCTCAGACCAGCCCGTGCGGGCCCGCACAG
>EL1_52_III
GACTCGGCCTCCTCCGCAGCTGCGGCTGGAGCATGCTGAAGGAGCCGGTCCCGGTCGCCGGACCGCTCAGACCAGCCCGTGCGGGCCCGCACAG
>EL1_63_I
GACTCGGCCTCCTCCTCAGCTGTGGCTGGAGCATGCTGAAGGAGCCGGTCCCGGTCGCCGGACCGCTCAGACCGGCCCGTGCGGGCCCGCACAG
>EL1_124_I
GACTCGGCCTCCTCCGCAGCTGTGGCTGGAGCATGCTGAAGGAGCCGGTCCTGGTCGCCGGACCGGTCAGACCGGCCCGTGCGGGCCCGCACAG
>EL1_140_I
GACTCGGCCTCCTCCGCAGCTGTGGCTGGAGCATGCTGAAGGAGCCGGTCCTGGTCGCCGGACCGGTCAGACCGGCCCGTGCGGGCCCGCACAG
>EL1_112_I
GACTTGGCCTCCTCCGCAGCTGTGGCTGGAGCATGCTGAAGGAGCCGGTCCTGGTCGCCGGACCGGTCAGACCGGCCCGTGCCGGCCCGCACAG
>EL1_87_I
GACTCGGCCTCCTCCGCAGCTGTGGCTGGAGCATGCTTAAGGAGCCGGTCCTGGTCGCCGGACCGCTCAGACCGGCCCGTGCGGGCCCGTACAG
>EL1_15_I
GACTCGGCCTCCTCCGCAGCTGCGGCTGGAGCATGCTGAAGGAGCCGGTCCCGGTCGCCGGACCGCTCGGACCGGCCCCTGCGGGCCCGCACAG
>EL1_55_I
GACTCGGCCTCCTCCGCAGCTGCGGCTGGAGCATGCTGAAGGAGCCGGTCCCGGTCGCCGGACCGCTCGGACCGGCCCCTGCGGGCCCGCACAG
>EL1_67_I
GACTCGGCCTCCTCCGCAGCTGCGGCTGGAGCATGCTGAAGGAGCCGGTCCCGGTCGCCGGACCGCTCGGACCGGCCCCTGCGGGCCCGCACAG
>EL1_71_I
GACTCGGCCTCCTCCGCAGCTGCGGCTGGAGCATGCTGAAGGAGCCGGTCCCGGTCGCCGGACCGCTCGGACCGGCCCCTGCGGGCCCGCACAG
>EL1_83_I
GACTCGGCCTCCTCCGCAGCTGCGGCTGGAGCATGCTGAAGGAGCCGGTCCCGGTCGCCGGACCGCTCGGACCGGCCCCTGCGGGCCCGCACAG
>EL1_116_I
GACTCGGCCTCCTCCGCAGCTGCGGCTGGAGCATGCTGAAGGAGCCGGTCCCGGTCGCCGGACCGCTCGGACCGGCCCCTGCGGGCCCGCACAG
>EL1_120_I
GACTCGGCCTCCTCCGCAGCTGCGGCTGGAGCATGCTGAAGGAGCCGGTCCCGGTCGCCGGACCGCTCGGACCGGCCCCTGCGGGCCCGCACAG
>EL1_136_I
GACTCGGCCTCCTCCGCAGCTGCGGCTGGAGCATGCTGAAGGAGCCGGTCCCGGTCGCCGGACCGCTCGGACCGGCCCCTGCGGGCCCGCACAG
>EL1_15_II
GACTCGGCCTCCTCCGCAGCTGCGGCTGGAGCATGCTGAAGGAGCCGGTCCCGGTCGCCGGACCGCTCGGACCGGCCCCTGCGGGCCCGCACAG
>EL1_42_II
GACTCGGCCTCCTCCGCAGCTGCGGCTGGAGCATGCTGAAGGAGCCGGTCCCGGTCGCCGGACCGCTCGGACCGGCCCCTGCGGGCCCGCACAG
>EL1_56_II
GACTCGGCCTCCTCCGCAGCTGCGGCTGGAGCATGCTGAAGGAGCCGGTCCCGGTCGCCGGACCGCTCGGACCGGCCCCTGCGGGCCCGCACAG
>EL1_68_II
GACTCGGCCTCCTCCGCAGCTGCGGCTGGAGCATGCTGAAGGAGCCGGTCCCGGTCGCCGGACCGCTCGGACCGGCCCCTGCGGGCCCGCACAG
>EL1_72_II
GACTCGGCCTCCTCCGCAGCTGCGGCTGGAGCATGCTGAAGGAGCCGGTCCCGGTCGCCGGACCGCTCGGACCGGCCCCTGCGGGCCCGCACAG
>EL1_84_II
GACTCGGCCTCCTCCGCAGCTGCGGCTGGAGCATGCTGAAGGAGCCGGTCCCGGTCGCCGGACCGCTCGGACCGGCCCCTGCGGGCCCGCACAG
>EL1_15_III
GACTCGGCCTCCTCCGCAGCTGCGGCTGGAGCATGCTGAAGGAGCCGGTCCCGGTCGCCGGACCGCTCGGACCGGCCCCTGCGGGCCCGCACAG
>EL1_42_III
GACTCGGCCTCCTCCGCAGCTGCGGCTGGAGCATGCTGAAGGAGCCGGTCCCGGTCGCCGGACCGCTCGGACCGGCCCCTGCGGGCCCGCACAG
>EL1_56_III
GACTCGGCCTCCTCCGCAGCTGCGGCTGGAGCATGCTGAAGGAGCCGGTCCCGGTCGCCGGACCGCTCGGACCGGCCCCTGCGGGCCCGCACAG
>EL1_68_III
GACTCGGCCTCCTCCGCAGCTGCGGCTGGAGCATGCTGAAGGAGCCGGTCCCGGTCGCCGGACCGCTCGGACCGGCCCCTGCGGGCCCGCACAG
>EL1_72_III
GACTCGGCCTCCTCCGCAGCTGCGGCTGGAGCATGCTGAAGGAGCCGGTCCCGGTCGCCGGACCGCTCGGACCGGCCCCTGCGGGCCCGCACAG
>EL1_80_III
GACTCGGCCTCCTCCGCAGCTGCGGCTGGAGCATGCTGAAGGAGCCGGTCCCGGTCGCCGGACCGCTCGGACCGGCCCCTGCGGGCCCGCACAG
>EL1_42_I
GACTCGGCCTCCTCCGCAGCTGCAGCTGGAGCATGCTGAAGGAGCCGGTCCCGGTCGCCGGACCGCTCGGACCGGCCCCTGCGGGCCCGCACAG
>EL1_132_I
GACTCGGCCTCCTCCGCAGCTGCGGCTGGAGCATGCTGAAGGAGCTGGTCCCGGTCGCCGGACCGCTCGGACCGGCCCCTGCGGGCCCGCACAG
>EL1_99_I
GACTCGGCCTCCTCCGCAGCTGCGGCTGGAGCATGCTGAAGGAGCCGGTCCCAGTCGCCGGACCGCTCGGACCGGCCCCTGCGGGCCCGAACAG
>EL1_20_I
GACTCGGCCACCTCCGCAGCTGCGGCTGGAGCATGCTGAAGGAGCCGGTCCCGGTCGCCGGACCGGTCGGAACGGCCCCTACGGGCCCGCACAG
>EL1_76_I
GACTCGGCCACCTCCGCAGCTGCGGCTGGAGCATGCTGAAGGAGCCGGTCCCGGTCGCCGGACCGGTCGGAACGGCCCCTACGGGCCCGCACAG
>EL1_20_II
GACTCGGCCACCTCCGCAGCTGCGGCTGGAGCATGCTGAAGGAGCCGGTCCCGGTCGCCGGACCGGTCGGAACGGCCCCTACGGGCCCGCACAG
>EL1_77_II
GACTCGGCCACCTCCGCAGCTGCGGCTGGAGCATGCTGAAGGAGCCGGTCCCGGTCGCCGGACCGGTCGGAACGGCCCCTACGGGCCCGCACAG
>EL1_20_III
GACTCGGCCACCTCCGCAGCTGCGGCTGGAGCATGCTGAAGGAGCCGGTCCCGGTCGCCGGACCGGTCGGAACGGCCCCTACGGGCCCGCACAG
>EL1_108_I
GACTCGGCCACCTCCGCAGCTGCGGCTGGAGCATGCTGAAGGAGCCGGTCCCGGTCGCCGGACCGCTCGGAACGGCCCCTGCGGGCCCGCACAG
>EL1_30_I
GACTGGGCCACCTCCGCAGCTGTGGCTGGAGCATGCTGAAGGAGCCGGTCCCGGTCGCCGGACCGGTCGGAACGGCCCCTGCGGGCCCGCACTG
>EL1_30_II
GACTCGGCCACCTCCGCAGCTGTGGCTGGAGCATGCTGAAGGAGCCGGTCCCGGTCGCCGGACCGGTCGGAACGGCCCCTGCGGGCCCGCACTG
>EL1_30_III
GACTCGGCCACCTCCGCAGCTGTGGCTGGAGCATGCTGAAGGAGCCGGTCCCGGTCGCCGGACCGGTCGGAACGGCCCCTGCGGGCCCGCACTG
>EL1_27_I
GACTCGGCCACCTCCGAGGCTGCGGCTGGAGCATGCTAAAGGAGCCGGTCCTGGTCGCCGGACCGCTCAGACCGGCCCGTGCGGGCCCGCACAG
>EL1_27_II
GACTCGGCCACCTCCGAGGCTGCGGCTGGAGCATGCTAAAGGAGCCGGTCCTGGTCGCCGGACCGCTCAGACCGGCCCGTGCGGGCCCGCACAG
>EL1_27_III
GACTCGGCCACCTCCGAGGCTGCGGCTGGAGCATGCTAAAGGAGCCGGTCCTGGTCGCCGGACCGCTCAGACCGGCCCGTGCGGGCCCGCACAG
>EL1_150_I
GACTCGGCCACCTCCGCAGCTGTGGCTGGAGCATGCTGAAGGAGTTGGTCCCCATCGCCGGACCGGTCTGATCGGCCCCTGCGGGCCCGCACAG
>EL1_99_II
GACTCGGCCACCTCCGCAGCTGTGGCTGGAGCATGCTGAAGGAGTTGGTCCCCATCGCCGGACCGCTCGGACCGGCCCCTGCGGGCCCGCACAG
>EL1_95_III
GACTCGGCCACCTCCGCAGCTGTGGCTGGAGCATGCTGAAGGAGTTGGTCCCCATCGCCGGACCGCTCGGACCGGCCCCTGCGGGCCCGCACAG
