# Supplementary material for: Structure of the intergenic spacers in chicken ribosomal DNA
Source: Genet Sel Evol. 2019 Oct 26;51:59. doi: 10.1186/s12711-019-0501-7 (PMC6815422; doi:10.1186/s12711-019-0501-7)
Supplement: Supplementary file 11 — Additional file 11. Valerie (VAL) repeat alignment. The numbers following repeat names indicate the repeat ordinal position in the IGS; the numbers following after a space (I, II, III)—the IGS ordinal position in WAG137G4_utg0 contig. [file 12711_2019_501_MOESM11_ESM.fas]

>VAL1_03_I
GGCTCGGTCGCT-CCGCGGCGGCGGC---TAGAGGTCGCTGCCGGGGCGGC-TGGGTCACGGCGGAACGGTCTACCCGGCCCCGGAGGG----TTCC----------
>VAL1_03_II
GGCTCGGTCGCT-CCGCGGCGGCGGC---TAGAGGTCGCTGCCGGGGCGGC-TGGGTCACGGCGGAACGGTCTACCCGGCCCCGGAGGG----TTCC----------
>VAL1_03_III
GGCTCGGTCGCT-CCGCGGCGGCGGC---TAGAGGTCGCTGCCGGGGCGGC-TGGGTCACGGCGGAACGGTCTACCCGGCCCCGGAGGG----TTCC----------
>VAL1_08_I
GACTCGGTCGCT-TCGCGGAGGTAGC---TGGAGGTCGCTGCCGTGGCGGC-TGGGGCACGGCGGGACGGTCTACCTTGCCCCGGCAGGCTGCGTCC----------
>VAL1_08_II
GACTCGGTCGCT-TCGCGGAGGTAGC---TGGAGGTCGCTGCCGTGGCGGC-TGGGGCACGGCGGGACGGTCTACCTTGCCCCGGCAGGCTGCGTCC----------
>VAL1_08_III
GACTCGGTCGCT-TCGCGGAGGTAGC---TGGAGGTCGCTGCCGTGGCGGC-TGGGGCACGGCGGGACGGTCTACCTTGCCCCGGCAGGCTGCGTCC----------
>VAL1_09_I
GGCTCGGTCGCT-CCGCGGCGGCAGC---TAGAGGTCGCTGCCGGGGCGGC-TGGGGCACGGCGGAAAGGTCTACCCGGCCCCGGCGGGCCCCGTCC----------
>VAL1_09_II
GGCTCGGTCGCT-CCGCGGAGGAGGC---TAGGGGTCGCTGCCGGGGCGGT-TCGGAAACGGCGGGACGGTCTACCCGGCTCCGGCGGTCCCCGTCC----------
>VAL1_09_III
GGCTCGGTCGCT-CCGCGGAGGAGGC---TAGGGGTCGCTGCCGGGGCGGT-TCGGAAACGGCGGGACGGTCTACCCGGCTCCGGCGGTCCCCGTCC----------
>VAL1_10_I
GCCTCGGTCGCT-CCGCGGCGGCTGC---TAGGGGTCGCTGCCGGG-CTGC-TGGGGCACGGCGGAAAGGTCTACCCGGCCCCGGCGGGCCCCGTCC----------
>VAL1_10_II
GGCTCGGTCTCT-CCGCGGCGGCGTC---TAGGGGTCGCTGCCGGGGCGTC-TCGGAAGCGGCGGGACGGTCTACCGGGCTCCGGCAGGCTTCGTCC----------
>VAL1_10_III
GGCTCGGTCTCT-CCGCGGCGGCGTC---TAGGGGTCGCTGCCGGGGCGTC-TCGGAAGCGGCGGGACGGTCTACCGGGCTCCGGCAGGCTTCGTCC----------
>VAL1_11_I
GGCTCGGTCGCT-CCGCGGCGGCTGC---TAGAGGTCGCTGCCGGGGCGGC-TGGGGCACGGCGGAAAGGTCTACCCGGCCCCGGCGGGCCCCGTCC----------
>VAL1_11_II
GGCTCGGTCGCT-CCGCGGCGGCGGC---TAGAGGTCGCTGCCGGGGCGGC-TGGGTCACGGCGGAACGGTCTACCCCGCCCCGGAGGG----TTCC----------
>VAL1_11_III
GGCTCGGTCGCT-CCGCGGCGGCGGC---TAGAGGTCGCTGCCGGGGCGGC-TGGGTCACGGCGGAACGGTCTACCCCGCCCCGGAGGG----TTCC----------
>VAL1_12_I
GGCTCGGTCGCT-CCGCGGCGGCGTC---TAGAGGTCGCTGCCGTGTCGAC-TCGGAAACGGCAGAACGGTCTACCGGGCCCCGGCAGGCTGCGTCC----------
>VAL1_13_I
GGCTCGGTCGCT-TCGCGGCGGCGGC---TAGAGGTCGCTGCCGGGGCGGC-TGGGGCACGGCGGGACGGTCTACCCGGGTCCGGCAGGCTTCGTCC----------
>VAL1_14_I
GCCTCGGTCGCT-CCGCGGAGGAGGC---TAGGGGTCGCTGCCGGGGCGGT-TCGGAAACGGCGGGACGGTCTACCCGGCTCCGGCGGTCCCCGTCC----------
>VAL1_15_I
GGCTCGGTCTCT-CCGCGGCGGCGTC---TAGGGGTCGCTGCCGGGGCGTC-TCGGAAGCGGCGGGACGGTCTACCGGGCTCCGGCAGGCTTCGTCC----------
>VAL1_15_II
GACTCGGTCGCT-TCGCGGAGGTGGC---TGGAGGTCGCTGCCGTGGCGGC-TGGGGCACGGCGGAACGGTCTACCCGGCTCCGGCGGGCTGCGTCC----------
>VAL1_15_III
GACTCGGTCGCT-TCGCGGAGGTGGC---TGGAGGTCGCTGCCGTGGCGGC-TGGGGCACGGCGGAACGGTATACCCGGCTCCGGCGGGCTGCGTCC----------
>VAL1_16_I
GGCTCGGTCGCT-CCGCGGCGGCGGC---TAGAGGTCGCTGCCGGGGCGGC-TGGGTCACGGCGGAACGGTCTACCCGGCCCCGGAGGG----TTCC----------
>VAL1_16_II
GCCTCGGTCGCTGCCGTGGCGGCTGC---TAGGGGTCGCTGCCGGGGTGGC-TGGGGCACGGCGGAACGGTCTACCCGGGTCCGGCGGGCCCCGTCC----------
>VAL1_16_III
GCCTCGGTCGCTGCCGTGGCGGCTGC---TAGGGGTCGCTGCCGGGGTGGC-TGGGGCACGGCGGAACGGTCTACCCGGCCCCGGCGGGCCCCGTCC----------
>VAL1_17_II
GCCTCGGTCGCT-CCGCGGAGGAGGC---TAGGGGTCGCTGCCGGGGCGTC-TCGGAAACGGCGGGACGGTCTACCTTGCCCCGGCAGGCTTCGTCC----------
>VAL1_17_III
GCCTCGGTCGCT-CCGCGGAGGAGGC---TAGGGGTCGCTGCCGGGGCGTC-TCGGAAACGGCGGGACGGTCTACCTTGCCCCGGCAGGCTTCGTCC----------
>VAL1_18_II
GGCTCGGTCGCT-CCGCGGCGGCGGC---TAGAGGTCGCTGCCGTGTCGGC-TCGGAAACGGCGGAACGGTCTACCCGGCCCCGGCAGGCTGCGTCC----------
>VAL1_18_III
GGCTCGGTCGCT-CCGCGGCGGCGGC---TAGAGGTCGCTGCCGTGTCGGC-TCGGAAACGGCGGAACGGTCTACCCGGCCCCGGCAGGCTGCGTCC----------
>VAL1_19_II
GGCTCGGTCGCT-CCGCGGCGGCGGC---TAGAGGTCGCTGCCGGGGCGGC-TGGGAAACGGCGGGACGGTCTACCCGGCCCCGGCGGTCCCCGTCC----------
>VAL1_19_III
GGCTCGGTCGCT-CCGCGGCGGCGGC---TAGAGGTCGCTGCCGGGGCGGC-TGGGAAACGGCGGGACGGTCTACCCGGCCCCGGCGGTCCCCGTCC----------
>VAL1_20_I
GACTCGGTCGCT-TCGCGGAGGTGGC---TGGAGGTCGCTGCCGTGGCGGC-TGGGGCACGGCGGAACGGTCTACCCGGCTCCGGCGGGCTGCGTCC----------
>VAL1_20_II
GACTTGGTCGCT-CCGCGGCGGCGGC---TAGAGGTCGCTGCCGGGGCGTC-TCGGAAACGGCGGGACGGTCTACCTTGCCCCGGCAGGCCTCGTCC----------
>VAL1_20_III
GACTTGGTCGCT-CCGCGGCGGCGGC---TAGAGGTCGCTGCCGGGGCGTC-TCGGAAACGGCGGGACGGTCTACCTTGCCCCGGCAGGCCTCGTCC----------
>VAL1_21_I
GCCTCGGTCGCTGCCGTGGCGGCTGC---TAGGGGTCGCTGCCGGGGTGGC-TGGGGCACGGCGGAACGGTCTACCCGGGTCCGGCGGGCCCCGTCC----------
>VAL1_21_II
GGCTCGGTCGCT-CCGCGGCGGCGGC---TAGGGGTCGCTGCCGTGTCGGC-TCGGAAACGGCGGAACGGTCTACCCGGCCCCGGCAGGCTGCGTCC----------
>VAL1_21_III
GGCTCGGTCGCT-CCGCGGCGGCGGC---TAGGGGTCGCTGCCGTGTCGGC-TCGGAAACGGCGGAACGGTCTACCCGGCCCCGGCAGGCTGCGTCC----------
>VAL1_22_I
GCCTCGGTCGCT-CCGCGGAGGAGGC---TAGGGGTCGCTGCCGGGGCGTC-TCGGAAACGGCGGGACGGTCTACCTTGCCCCGGCAGGCTTCGTCC----------
>VAL1_22_II
GGCTCGGTCGCT-CCGCGGCGGCGGC---TAGAGGTCGCTGCCGGGGCGGC-TGGGAAACGGCGGGACGGTCTACCCGGCTCCGGCGGGCCCCGTCC----------
>VAL1_22_III
GGCTCGGTCGCT-CCGCGGCGGCGGC---TAGAGGTCGCTGCCGGGGCGGC-TGGGAAACGGCGGGACGGTCTACCCGGCTCCGGCGGGCCCCGTCC----------
>VAL1_23_I
GGCTCGGTCGCT-CCGCGGCGGCGGC---TAGAGGTCGCTGCCGTGTCGGC-TCGGAAACGGCGGAACGGTCTACCCGGCCCCGGCAGGCTGCGTCC----------
>VAL1_23_II
GACTTGGTCGCT-CCGCGGAGGAGGC---TAGGGGTCGCTGCCGGGGCGTC-TCGGAAACGGCGGGACGGTCTACCTTGCCCCGGCAGGTTTCGTCC----------
>VAL1_23_III
GACTTGGTCGCT-CCGCGGAGGAGGC---TAGGGGTCGCTGCCGGGGCGTC-TCGGAAACGGCGGGACGGTCTACCTTGCCCCGGCAGGTTTCGTCC----------
>VAL1_24_I
GGCTCGGTCGCT-CCGCGGCGGCGGC---TAGAGGTCGCTGCCGGGGCGGC-TGGGAAACGGCGGGACGGTCTACCCGGCCCCGGCGGTCCCCGTCC----------
>VAL1_24_II
GGCTCGGTCTCT-CCGCGGCGGCGGCGGCTAGGGGTCGCTGCCGGGGCGGC-TCGGAAACGCCGGCACGGTCTACCTGGCTCCGGCGGTCCCCGTCC----------
>VAL1_24_III
GGCTCGGTCTCT-CCGCGGCGGCGGCGGCTAGGGGTCGCTGCCGGGGCGGC-TCGGAAACGCCGGCACGGTCTACCTGGCTCCGGCGGTCCCCGTCC----------
>VAL1_25_I
GACTTGGTCGCT-CCGCGGCGGCGGC---TAGAGGTCGCTGCCGGGGCGTC-TCGGAAACGGCGGGACGGTCTACCTTGCCCCGGCAGGCTTCGTCC----------
>VAL1_25_II
GGCTCGGTCGCT-CCGCGGCGGCGGC---TAGGGGTCGCTGCCGGGGCGGC-TGGGGCACGGCGGAACGGTCTACCTGGTCCCGGCGGGCACCGTCC----------
>VAL1_25_III
GGCTCGGTCGCT-CCGCGGCGGCGGC---TAGGGGTCGCTGCCGGGGCGGC-TGGGGCACGGCGGAACGGTCTACCTGGTCCCGGCGGGCACCGTCC----------
>VAL1_26_I
GGCTCGGTCTCT-CCGCGGCGGCGGCGGCTAGGGGTCGCTGCCGGGGCGGC-TCGGAAACGGCGGCACGGTCTACCCGGCTCCGGCGGTCCCCGTCC----------
>VAL1_26_II
GGCTCGGTCTCT-CCGCGGCGGCGGCGGCTAGGGGTCGCTGCCGGGGCGTC-TCGGAAACGGCGGAACGGTCTACCCGGGTGC----------TACC----------
>VAL1_26_III
GGCTCGGTCTCT-CCGCGGCGGCGGCGGCTAGGGGTCGCTGCCGGGGCGTC-TCGGAAACGGCGGAACGGTCTACCCGGGTGC----------TACC----------
>VAL1_27_I
GGCTCGGTCGCT-CCGCGGCGGCGGC---TAGGGGTCGCTGCCGGGGCGGC-TGGGTCACGGCGGAACGGTCTACCCCGCCCCGGAGGG----TTCC----------
>VAL1_31_I
GACTCGGTCGCT-TCGCGGAGGTGGC---TGGAGGTCGCTGCCGTGGCGGC-TGGGGCACGGCGGAACGGTCTACCCGGCTCCGGCGGGCTGCGTCC----------
>VAL1_32_I
GCCTCGGTCGCTGCCGTGGCGGCTGC---TAGGGGTCGCTGCCGGGGTGGC-TGGGGCACGGCGGAACGGTCTACCCGGGTCCGGCGGGCCCCGTCC----------
>VAL1_33_I
GCCTCGGTCGCT-CCGCGGAGGAGGC---TAGGGGTCGCTGCCGGGGCGTC-TCGGAAACGGCGGGACGGTCTACCTTGCCCCGGCAGGCTTCGTCC----------
>VAL1_34_I
GGCTCGGTCGCT-CCGCGGCGGCGGC---TAGAGGTCGCTGCCGTGTCGGC-TCGGAAACGGCGGAACGGTCTACCCGGCCCCGGCAGGCTGCGTCC----------
>VAL1_35_I
GGCTCGGTCGCT-CCGCGGCGGCGGC---TAGAGGTCGCTGCCGGGGCGGC-TGGGAAACGGCGGGACGGTCTACCCGGCTCCGGCGGGCCCCGTCC----------
>VAL1_36_I
GACTTGGTCGCT-CCGCGGAGGAGGC---TAGGGGTCGCTGCCGGGGCGTC-TCGGAAACGGCGGGACGGTCTACCTTGCCCCGGCAGGTTTCGTCC----------
>VAL1_37_I
GGCTCGGTCTCT-CCGCGGCGGCAGCGGCTAGGGGTCGCTGCCGGGGCGGC-TCGGAAACGGCGGCACGGTCTACCCGGCTCCGGCGGTCCCCGTCC----------
>VAL1_38_I
GGCTCGGTCGCT-CCGCGGCGGCGGC---TAGGGGTCGCTGCCGGGGCGGC-TGGGGCACGGCGGAACGGTCTACCTGGTCCCGGCGGGCACCGTCC----------
>VAL1_39_I
GGCTCGGTCTCT-CCGCGGCGGCAGCGGCTAGGGGTCGCTGCCGGGGCGGC-TCGGAAACGGCGGCACGGTCTACCCGGCTCCGGCGGTCCCCGTCC----------
>VAL1_40_I
GGCTCGGTCGCT-CCGCGGCGGCGGC---TAGGGGTCGCTGCCGGGGCGGC-TGGGGCACGGCGGAACGGTCTACCTGGTCCCGGCGGGCACCGTCC----------
>VAL1_41_I
GGCTCGGTCTCT-CCGCGGCGGCGGCGGCTAGGGGTCGCTGCCGGGGCGTC-TCGGAAACGGCGGAACGGTCTACCCGGGTGC----------TACC----------
>VAL2_04_I
----GAGCCGCTTCACCTGTTGTGGCCGCTAGAGGTCGCTGCCGCGTAAATGTCGGGTACGCCGGCCACGTCTACCCGGCC-AGGACG-------------------
>VAL2_04_II
----GAGCCGCTTCACCTGTTGTGGCCGCTAGAGGTCGCTGCCGCGTAAATGTCGGGTACGCCGGCCACGTCTACCCGGCC-AGGACG-------------------
>VAL2_04_III
----GAGCCGCTTCACCTGTTGTGGCCGCTAGAGGTCGCTGCCGCGTAAATGTCGGGTACGCCGGCCACGTCTACCCGGCC-AGGACG-------------------
>VAL2_12_II
----GAGCCGCTTCACCTGTTGTGGCCGCTAGAGGTCGCTGCCGCGTAAATGTCGGGTACGCCGGCCACGTCTACCCGGCC-AGGACG-------------------
>VAL2_12_III
----GAGCCGCTTCACCTGTTGTGGCCGCTAGAGGTCGCTGCCGCGTAAATGTCGGGTACGCCGGCCACGTCTACCCGGCC-AGGACG-------------------
>VAL2_17_I
----GAGCCGCTTCACCTGTTGTGGCCGCTAGAGGTCGCTGCCGCGTAAATGTCGGGTACGCCGGCCACGTCTACCCGGCC-AGGACG-------------------
>VAL2_28_I
----GAGCCGCTTCACCTGTTGTGGCCGCTAGAGGTCGCTGCCGCGTAAATGTCGGGTACGCCGGCCACGTCTACCCGGCC-AGGACG-------------------
>VAL3_05_I
GACTTGGTCGCT-TCGCGGCGGCGGC---TGGAGGTTGCTGCGGGAGCCGC-TCCCGGTCGCCGGACCGGTCGGCCCGGCCCCTGCGGGCGCCGAGC----------
>VAL3_05_II
GACTTGGTCGCT-TCGCGGCGGCGGC---TGGAGGTTGCTGCGGGAGCCGC-TCCCGGTCGCCGGACCGGTCGGCCCGGCCCCTGCGGGCGCCGAGC----------
>VAL3_05_III
GACTTGGTCGCT-TCGCGGCGGCGGC---TGGAGGTTGCTGCGGGAGCCGC-TCCCGGTCGCCGGACCGGTCGGCCCGGCCCCTGCGGGCGCCGAGC----------
>VAL3_13_II
GACTTGGTCGCT-TCGCGGCGGCGGC---TGGAGGTTGCTGCGGGAGCCGC-TCCCGGTCGCCGGACCGGTCGGCCCGGCCCCTGCGGGCGCCGAGC----------
>VAL3_13_III
GACTTGGTCGCT-TCGCGGCGGCGGC---TGGAGGTTGCTGCGGGAGCCGC-TCCCGGTCGCCGGACCGGTCGGCCCGGCCCCTGCGGGCGCCGAGC----------
>VAL3_18_I
GACTTGGTCGCT-TCGCGGCGGCGGC---TGGAGGTTGCTGCGGGAGCCGC-TCCCGGTCGCCGGACCGGTCGGCCCGGCCCCTGCGGGCGCCGAGC----------
>VAL3_29_I
GACTTGGTCGCT-TCGCGGCGGCGGC---TGGAGGTTGCTGCGGGAGCCGC-TCCCGGTCGCCGGACCGGTCGGCCCGGCCCCTGCGGGCGCCGAGC----------
>VAL4_06_I
GACACGGTCGTT-CGGCGGCGGCGGC---TGGGTACCGTGGCAGGATCGGC-TCGGGTTCGCCGGACCGGTGGTCCCGGCCC-GACGGG-CACGGGC----------
>VAL4_06_II
GACACGGTCGTT-CGGCGGCGGCGGC---TGGGTACCGTGGCAGGATCGGC-TCGGGTTCGCCGGACCGGTGGTCCCGGCCC-GACGGG-CACGGGC----------
>VAL4_06_III
GACACGGTCGTT-CGGCGGCGGCGGC---TGGGTACCGTGGCAGGATCGGC-TCGGGTTCGCCGGACCGGTGGTCCCGGCCC-GACGGG-CACGGGC----------
>VAL4_14_II
GACACGGTCGTT-CGGCGGCGGCGGC---TGGGGACCGTGGCAGGAGCGGC-TCGGGCTCGCCGGACCGGTGGTCCCGGCCCC----------GTCC----------
>VAL4_14_III
GACACGGTCGTT-CGGCGGCGGCGGC---TGGGGACCGTGGCAGGAGCGGC-TCGGGCTCGCCGGACCGGTGGTCCCGGCCCC----------GTCC----------
>VAL4_19_I
GACACGGTCGTT-CGGCGGCGGCGGC---TGGGGACCGTGGCAGGAGCGGC-TCGGGCTCGCCGGACCGGTGGTCCCGGCCCC----------GTCC----------
>VAL4_30_I
GACACGGTCGTT-CGGCGGCGGCGGC---TGGGGACCGTGGCAGGAGCGGC-TCGGGCTCGCCGGACCGGTGGTCCCGGCCCC----------GTCC----------
>VALF_01_I
---TCAGTCTCA-TGGCAGCCGCAGC---TGGAGATCGCTGCCGGGGCGTC-TCGTGTACTCCTACACGGTCTACTTGGCCCC----------GACC----------
>VALF_01_II
---TCAGTCTCA-TGGCAGCCGCAGC---TGGAGATCGCTGCCGGGGCGTC-TCGTGTACTCCTACACGGTCTACTTGGCCCC----------GACC----------
>VALF_01_III
---TCAGTCTCA-TGGCAGCCGCAGC---TGGAGATCGCTGCCGGGGCGTC-TCGTGTACTCCTACACGGTCTACTTGGCCCC----------GACC----------
>VALF_02_I
GACTCGCACACT-CCGCGGCGGCAGC---TCGATGTCTCTGCCGGGGAGGC-TCGAAAACGGCGGAACGGTCTACCAGGCCCCGGCAGACTTCCTCC----------
>VALF_02_II
GACTCGCACACT-CCGCGGCGGCAGC---TCGATGTCTCTGCCGGGGCGGC-TCGAAAACGGCGGAACGGTCTACCAGGCCCCGGCAGACTTCCTCC----------
>VALF_02_III
GACTCGCACACT-CCGCGGCGGCAGC---TCGATGTCTCTGCCGGGGCGGC-TCGAAAACGGCGGAACGGTCTACCAGGCCCCGGCAGACTTCCTCC----------
>VALF_07_I
CACTCGGCCGTT-CCGCGGCAATGGG---TGGAGACTCGTGTAAGACCGTC-TCACGTTCGCCGGATCGGTCGGCCAGGCCCC----------GTCC----------
>VALF_07_II
CACTCGGCCGTT-CCGCGGCAATGGG---TGGAGACTCGTGTAAGACCGTC-TCACGTTCGCCGGATCGGTCGGCCAGGCCCC----------GTCC----------
>VALF_07_III
CACTCGGCCGTT-CCGCGGCAATGGG---TGGAGACTCGTGTAAGACCGTC-TCACGTTCGCCGGATCGGTCGGCCAGGCCCC----------GTCC----------
>VALF_27_II
GTCTCGCGCTCT-CCGCGGCGGCGGC---TAGAGGTCGCTGCCGGGGCGGC-TTGCGATCCGCGTCCAGGTCTACCC------------------------------
>VALF_27_III
GTCTCGCGCTCT-CCGCGGCGGCGGC---TAGAGGTCGCTGCCGGGGCGGC-TTGCGATCCGCGTCCAGGTCTACCC------------------------------
>VALF_42_I
GTCTCGCGCTCT-CCGCGGCGGCGGC---TAGAGGTCGCTGCCGGGGCGGC-TTGCGATCCGCGTCCAGGTCTACCC------------------------------
